# Supplementary material for: scNanoATAC-seq: a long-read single-cell ATAC sequencing method to detect chromatin accessibility and genetic variants simultaneously within an individual cell
Source: Cell Res. 2022 Oct 11;33(1):83–6. doi: 10.1038/s41422-022-00730-x (PMC9810643; doi:10.1038/s41422-022-00730-x)
Supplement: Supplementary file 2 — Supplementary information, Table S1 [file 41422_2022_730_MOESM2_ESM.xlsx]

## Sheet: GIAB Phased SNP
Evaluation of ASPs identified by scNanoATAC-seq using completely phased SNPs of GM12878 provided by GIAB with parental origin.
Metrics	Maternal	Paternal
ASPs on Autosomes	157	139
ASPs on ChrX	87	1
ASPs with Heterozygous SNPs	44	42
Heterozygous SNP Loci inside ASPs	69	66
Precision by Peak (regardless of directions)	0.931818	0.904762
Precision by SNP (regardless of directions)	0.884058	0.909091
Precision by Peak	0.909091	0.880952
Precision by SNP	0.869565	0.878788

## Sheet: Phasing with nanoATAC
Evaluation of ASPs identified by scNanoATAC-seq using heterozygous SNPs phased by scNanoATAC-seq to determine the allelic origin of reads.
Metrics	Value
ASPs on Autosomes	112
ASPs on ChrX	77
ASPs with Heterozygous SNPs	57
Heterozygous SNP Loci inside ASPs	79
Precision by Peak (regardless of directions)	0.947368
Precision by SNP (regardless of directions)	0.924051

## Sheet: Switch error of SNP Phasing
Switch error rate of SNP Phasing (HapCut2) from scNanoATAC-seq Reads of GM12878
chr	# TRIO	Father	Mother	Child	nTested	nMendelian Errors	nSwitch	nSwitch (%)
1	TRIO	NA12891	NA12892	HG001	118078	4	1930	1.63
2	TRIO	NA12891	NA12892	HG001	119416	2	1547	1.3
3	TRIO	NA12891	NA12892	HG001	112839	3	1343	1.19
4	TRIO	NA12891	NA12892	HG001	94825	3	996	1.05
5	TRIO	NA12891	NA12892	HG001	95864	3	1199	1.25
6	TRIO	NA12891	NA12892	HG001	109110	8	1265	1.16
7	TRIO	NA12891	NA12892	HG001	87671	5	1244	1.42
8	TRIO	NA12891	NA12892	HG001	80283	3	931	1.16
9	TRIO	NA12891	NA12892	HG001	67744	4	908	1.34
10	TRIO	NA12891	NA12892	HG001	79942	2	1085	1.36
11	TRIO	NA12891	NA12892	HG001	77248	1	1122	1.45
12	TRIO	NA12891	NA12892	HG001	68323	2	993	1.45
13	TRIO	NA12891	NA12892	HG001	58090	2	690	1.19
14	TRIO	NA12891	NA12892	HG001	51102	3	714	1.4
15	TRIO	NA12891	NA12892	HG001	42455	55	664	1.56
16	TRIO	NA12891	NA12892	HG001	27643	0	444	1.61
17	TRIO	NA12891	NA12892	HG001	36814	5	834	2.27
18	TRIO	NA12891	NA12892	HG001	36296	2	492	1.36
19	TRIO	NA12891	NA12892	HG001	29774	57	1031	3.46
20	TRIO	NA12891	NA12892	HG001	34268	0	593	1.73
21	TRIO	NA12891	NA12892	HG001	21268	2	356	1.67
22	TRIO	NA12891	NA12892	HG001	19002	3	484	2.55
