# Supplementary material for: scNanoATAC-seq: a long-read single-cell ATAC sequencing method to detect chromatin accessibility and genetic variants simultaneously within an individual cell
Source: Cell Res. 2022 Oct 11;33(1):83–6. doi: 10.1038/s41422-022-00730-x (PMC9810643; doi:10.1038/s41422-022-00730-x)
Supplement: Supplementary file 3 — Supplementary information, Table S2 [file 41422_2022_730_MOESM3_ESM.xlsx]

## Sheet: Experimental_design
Experimental design of scNanoATAC-seq
Library	Sample	Outer barcode	Inner barcode
2105_AL480	K562	83-84	1-48		Note 1: mouse embryonic stem cell (mESC); mouse embryonic fibroblast (MEF)
2105_AL480	HEK293T	85-86	1-48		Note 2: All PBMCs are from human.
2105_AL480	HFF1	87-88	1-48		Note 3: 2110_CD48 means CD4+ and CD8+ PBMCs.
2107_AL960_1	K562	73,74,83,84	1-48		Note 4: Mixed human and mosue cells include K562, GM12818, mESC and MEF.
2107_AL960_1	293T	75,76,85,86	1-48
2107_AL960_1	HFF1	77,78,87,88	1-48
2107_AL960_1	GM12878	79,80,89,90	1-48
2107_AL960_1	eHAP1	81,82,91,92	1-48
2107_AL960_2	K562	73,74,83,84	1-48
2107_AL960_2	293T	75,76,85,86	1-48
2107_AL960_2	HFF1	77,78,87,88	1-48
2107_AL960_2	GM12878	79,80,89,90	1-48
2107_AL960_2	eHAP1	81,82,91,92	1-48
2107_ALC1	mESC	73,74,89-92	1-48
2107_ALC1	MEF	75,76	1-48
2107_ALC1	GM12878	77,78	1-48
2107_ALC1	K562	79,80	1-48
2107_ALC1	Mixed	81-88	1-48
2107_ALC2	mESC	73,74,89-92	1-48
2107_ALC2	MEF	75,76	1-48
2107_ALC2	GM12878	77,78	1-48
2107_ALC2	K562	79,80	1-48
2107_ALC2	Mixed	81-88	1-48
2108_EHF	eHAP1	73,74	1-48
2108_EHF	HFF1	83-86	1-48
2110_CD19	CD19+ PBMC	73-82	1-48
2110_CD19	Unsorted PBMC	83-86	1-48
2110_CD19	CD4 median PBMC	87-92	1-48
2110_CD48	CD4+ PBMC	73-82	1-48
2110_CD48	CD8+ PBMC	83-92	1-48
2110_GK	GM12878	73-82	1-48
2110_GK	K562	83-92	1-48
2110_HH	HEK293T	73-84	1-48
2110_HH	HFF1	85-92	1-48
2110_PBMC	Unsorted PBMC	73-92	1-48

## Sheet: library_quality
The quality of scNanoATAC-seq libraries
library	total_gigabases	total_reads	N50_length	mean_length	median_length	median_Q	demultiplex_rate
2105_AL480	126	24678184	6055	5105	4490	12.6	0.802
2107_AL960_1	134.6	29888761	5407	4502	4039	10.3	0.629
2107_AL960_2	145.3	31131705	5614	4668	4196	10.5	0.641
2107_ALC1	116	22425681	6130	5174	4603	10.4	0.619
2107_ALC2	125.6	24053581	6179	5223	4641	9.7	0.579
2110_CD19	130.6	25131178	6005	5196	4637	13.7	0.824
2110_CD48	127.4	23703224	6150	5374	4764	14.4	0.843
2110_GK	127.9	24888681	6086	5140	4599	11.7	0.815
2110_HH	131.6	24283460	6378	5419	4878	12.6	0.841
2110_PBMC	90	18391304	5604	4892	4330	12.7	0.769

## Sheet: quality_control_of_human_cells
The quality of scNanoATAC-seq performed on human cells
library	cell	raw_reads	reads_after_trimming	bases_after_trimming	mean_insert_size	trimming_rate	Q30_reads	Q30_mapping_rate	unique_reads	unique_rate	MT_reads	coverage
2105_AL480	83_1	35119	34533	196543379	5691.47	0.0289752	32996	0.955492	32205	0.976027	7	0.0508339
2105_AL480	83_10	58791	57832	324691086	5614.38	0.0293871	55002	0.951065	53608	0.974655	27	0.0820318
2105_AL480	83_11	43519	42786	235137535	5495.67	0.02945	40787	0.953279	39854	0.977125	7	0.0608478
2105_AL480	83_12	48048	47250	266958143	5649.91	0.028576	45121	0.954942	44075	0.976818	1	0.0685886
2105_AL480	83_13	40213	39552	214356172	5419.6	0.0303961	37769	0.95492	36919	0.977495	1	0.0555369
2105_AL480	83_14	13282	13066	75837511	5804.19	0.0315142	12344	0.944742	12013	0.973185	4	0.0196915
2105_AL480	83_15	16715	16444	96852768	5889.85	0.0284548	15809	0.961384	15423	0.975584	6	0.0257725
2105_AL480	83_16	44377	43659	241977371	5542.44	0.0298657	41875	0.959138	40933	0.977504	5	0.0623763
2105_AL480	83_17	40688	40035	218021496	5445.77	0.0293505	38019	0.949644	37141	0.976906	2	0.0562774
2105_AL480	83_18	45891	45146	258129199	5717.65	0.0288352	43215	0.957228	42310	0.979058	2	0.0666476
2105_AL480	83_19	35482	34903	197445354	5656.97	0.0296643	33435	0.957941	32693	0.977808	4	0.0515518
2105_AL480	83_2	48435	47616	272150258	5715.52	0.029164	45603	0.957724	44578	0.977523	1	0.0698283
2105_AL480	83_20	36342	35754	202402081	5660.96	0.0296241	34218	0.95704	33476	0.978316	4	0.0528516
2105_AL480	83_21	29477	28995	164852084	5685.53	0.0291601	27383	0.944404	26868	0.981193	5	0.0428569
2105_AL480	83_22	55160	54258	309275628	5700.09	0.0279781	51511	0.949372	50296	0.976413	42	0.0771586
2105_AL480	83_23	35232	34704	203254989	5856.82	0.0283119	33414	0.962828	32633	0.976627	14	0.0527079
2105_AL480	83_24	47868	47062	266526515	5663.31	0.02933	44987	0.955909	43932	0.976549	0	0.0686363
2105_AL480	83_25	23106	22757	115100113	5057.79	0.0334694	21860	0.960584	21386	0.978317	1	0.030593
2105_AL480	83_26	19794	19482	97559096	5007.65	0.0352254	18574	0.953393	18177	0.978626	3	0.0257782
2105_AL480	83_27	33241	32711	179621424	5491.16	0.0298667	31173	0.952982	30470	0.977448	1	0.0468877
2105_AL480	83_28	28332	27899	158673074	5687.41	0.0307057	26626	0.954371	26006	0.976714	3	0.0414974
2105_AL480	83_29	14997	14730	81571226	5537.76	0.0331565	14087	0.956348	13742	0.975509	0	0.0216737
2105_AL480	83_3	40780	40129	226852326	5653.08	0.027973	38225	0.952553	37340	0.976848	5	0.0583653
2105_AL480	83_30	42789	42147	235013799	5576.05	0.0282113	40379	0.958052	39414	0.976101	4	0.0609239
2105_AL480	83_31	36441	35824	201572175	5626.74	0.0301303	34231	0.955533	33459	0.977447	2	0.0521936
2105_AL480	83_32	20204	19892	116315222	5847.34	0.0330231	18785	0.944349	18334	0.975991	2	0.0301894
2105_AL480	83_33	48989	48153	272623215	5661.6	0.0282991	46213	0.959712	45131	0.976587	1	0.069848
2105_AL480	83_34	12720	12521	71382624	5701.03	0.0302329	11796	0.942097	11490	0.974059	2	0.0185311
2105_AL480	83_35	26683	26286	151984746	5781.97	0.0280119	24882	0.946588	24365	0.979222	16	0.0398355
2105_AL480	83_36	42356	41624	235367784	5654.62	0.0287799	39715	0.954137	38753	0.975777	23	0.0604191
2105_AL480	83_37	39482	38848	214750717	5527.97	0.0288339	37305	0.960281	36530	0.979225	2	0.056506
2105_AL480	83_38	52579	51731	277229918	5359.07	0.0280388	48896	0.945197	47777	0.977115	8	0.0704677
2105_AL480	83_39	51005	50211	279483730	5566.19	0.0292996	47899	0.953954	46758	0.976179	78	0.0715322
2105_AL480	83_4	46167	45356	256321847	5651.33	0.0291987	43458	0.958153	42425	0.97623	4	0.0659184
2105_AL480	83_40	45159	44419	250727190	5644.59	0.0295334	42542	0.957743	41505	0.975624	5	0.0643917
2105_AL480	83_41	33919	33377	176442021	5286.34	0.0293772	31788	0.952392	31079	0.977696	10	0.0458417
2105_AL480	83_42	25042	24652	124204337	5038.31	0.0305509	23419	0.949984	22990	0.981682	3	0.0328835
2105_AL480	83_43	25566	25154	136357763	5420.92	0.0301029	24012	0.9546	23548	0.980676	0	0.0361829
2105_AL480	83_44	32968	32467	186101140	5732.01	0.029833	31127	0.958727	30457	0.978475	1	0.0488987
2105_AL480	83_45	5211	5109	18307354	3583.35	0.0552432	4832	0.945782	4794	0.992136	4	0.00498483
2105_AL480	83_46	30158	29655	159437672	5376.42	0.030232	28281	0.953667	27708	0.979739	2	0.0419151
2105_AL480	83_47	47843	47030	261867826	5568.1	0.0287395	45141	0.959834	44150	0.978047	1	0.0677199
2105_AL480	83_48	33494	32948	184472488	5598.9	0.0301174	31433	0.954018	30744	0.97808	4	0.0478921
2105_AL480	83_5	42460	41796	233920751	5596.73	0.0291398	40137	0.960307	39267	0.978324	2	0.0601557
2105_AL480	83_6	38491	37849	219489455	5799.08	0.029077	36247	0.957674	35370	0.975805	0	0.0566104
2105_AL480	83_7	48883	48009	274558658	5718.9	0.0288366	45860	0.955238	44708	0.97488	15	0.0698428
2105_AL480	83_8	51587	50805	281695707	5544.65	0.0297898	48797	0.960476	47527	0.973974	1	0.0712326
2105_AL480	83_9	50844	50001	272501575	5449.92	0.0311123	47524	0.950461	46319	0.974644	4	0.0687286
2105_AL480	84_1	32918	32315	175558019	5432.71	0.0308401	30906	0.956398	30145	0.975377	0	0.0455228
2105_AL480	84_10	53168	52252	285325686	5460.57	0.0308498	50046	0.957782	48876	0.976622	4	0.0731767
2105_AL480	84_11	43803	43069	235734130	5473.41	0.0290975	41262	0.958044	40267	0.975886	6	0.0609224
2105_AL480	84_12	31927	31380	170416753	5430.74	0.0304355	30008	0.956278	29293	0.976173	3	0.0443528
2105_AL480	84_13	48479	47718	260652767	5462.36	0.0301428	45528	0.954105	44338	0.973862	2	0.0667761
2105_AL480	84_14	44435	43712	246421608	5637.39	0.0282278	42187	0.965113	41163	0.975727	12	0.0636508
2105_AL480	84_15	48004	47209	258947690	5485.13	0.0290884	44732	0.947531	43685	0.976594	28	0.0660279
2105_AL480	84_16	49872	49040	270171457	5509.21	0.0309698	46703	0.952345	45607	0.976533	4	0.0689517
2105_AL480	84_17	41015	40333	225299438	5585.98	0.0295052	38592	0.956834	37628	0.975021	5	0.0583275
2105_AL480	84_18	33614	33055	188800600	5711.71	0.0280412	31832	0.963001	31096	0.976879	3	0.0492349
2105_AL480	84_19	45150	44435	247774272	5576.11	0.0301039	42656	0.959964	41600	0.975244	5	0.0635492
2105_AL480	84_2	32398	31882	181214578	5683.91	0.031643	29900	0.937833	29276	0.97913	2	0.0459208
2105_AL480	84_20	48489	47702	262710198	5507.32	0.0303651	45372	0.951155	44288	0.976109	1	0.0675008
2105_AL480	84_21	17737	17444	105043432	6021.75	0.0296777	16523	0.947202	16132	0.976336	4	0.0275046
2105_AL480	84_22	37076	36471	210169678	5762.65	0.0281882	34623	0.94933	33787	0.975854	0	0.0537041
2105_AL480	84_23	44263	43546	244017667	5603.68	0.0296035	41402	0.950765	40430	0.976523	11	0.0621268
2105_AL480	84_24	43338	42629	242150738	5680.42	0.0287844	40846	0.958174	39860	0.975861	0	0.0627594
2105_AL480	84_25	41213	40479	228727009	5650.51	0.0301293	38920	0.961486	38007	0.976542	0	0.0596801
2105_AL480	84_26	12051	11832	53588863	4529.15	0.0423605	11081	0.936528	10843	0.978522	1	0.0139987
2105_AL480	84_27	29526	29063	168327520	5791.82	0.0308592	27940	0.96136	27323	0.977917	8	0.0442716
2105_AL480	84_28	49646	48814	269679617	5524.64	0.0315469	46433	0.951223	45336	0.976375	20	0.0690959
2105_AL480	84_29	20211	19855	111128693	5597.01	0.031825	18989	0.956384	18551	0.976934	0	0.0289998
2105_AL480	84_3	36721	36137	200651101	5552.51	0.0297291	34585	0.957052	33884	0.979731	3	0.0525539
2105_AL480	84_30	35176	34587	192688084	5571.11	0.0290817	33177	0.959233	32357	0.975284	1	0.0502941
2105_AL480	84_31	12669	12480	72364479	5798.44	0.0314965	11781	0.94399	11506	0.976657	3	0.0189457
2105_AL480	84_32	47509	46730	262114297	5609.12	0.0305909	44463	0.951487	43318	0.974248	7	0.067019
2105_AL480	84_33	51855	50989	290406489	5695.47	0.0285151	49215	0.965208	48043	0.976186	3	0.0743204
2105_AL480	84_34	48882	48125	266028509	5527.87	0.0294691	46046	0.9568	44966	0.976545	0	0.0679784
2105_AL480	84_35	39547	38902	214128353	5504.3	0.0307034	37340	0.959848	36578	0.979593	2	0.0561859
2105_AL480	84_36	41577	40895	233320049	5705.34	0.0286012	39095	0.955985	38080	0.974038	7	0.0593966
2105_AL480	84_37	37913	37277	207836329	5575.46	0.0289371	35674	0.956998	34881	0.977771	10	0.0543252
2105_AL480	84_38	41246	40538	222292178	5483.55	0.0294549	38915	0.959963	37981	0.975999	3	0.0567162
2105_AL480	84_39	50671	49877	275009538	5513.75	0.0298151	47934	0.961044	46804	0.976426	4	0.0704344
2105_AL480	84_4	40120	39484	214344706	5428.65	0.030753	37657	0.953728	36800	0.977242	0	0.0555299
2105_AL480	84_40	42447	41751	236109915	5655.19	0.0284015	40257	0.964216	39274	0.975582	0	0.0604368
2105_AL480	84_41	36997	36408	205014188	5631.02	0.0288543	34699	0.95306	33864	0.975936	3	0.0530935
2105_AL480	84_42	27605	27144	136864212	5042.15	0.0307707	25960	0.956381	25489	0.981857	2	0.03623
2105_AL480	84_43	38590	37977	209734517	5522.67	0.0294581	36305	0.955973	35490	0.977551	2	0.0548018
2105_AL480	84_44	42683	41955	240987898	5743.96	0.0287402	40276	0.959981	39234	0.974129	8	0.0618344
2105_AL480	84_45	20622	20268	111869580	5519.52	0.0318052	19278	0.951155	18918	0.981326	2	0.0297327
2105_AL480	84_46	47523	46669	251593359	5391.02	0.0304052	44356	0.950438	43306	0.976328	0	0.0645905
2105_AL480	84_47	39590	38938	220758505	5669.49	0.0299652	37209	0.955596	36311	0.975866	4	0.0571322
2105_AL480	84_48	17157	16873	96936272	5745.05	0.0335232	16038	0.950513	15688	0.978177	0	0.0255147
2105_AL480	84_5	47120	46349	258963053	5587.24	0.0304335	44413	0.95823	43431	0.977889	5	0.0668986
2105_AL480	84_6	21875	21533	120053180	5575.31	0.0322719	20504	0.952213	20026	0.976687	6	0.0315333
2105_AL480	84_7	44782	44016	244051900	5544.62	0.030609	42293	0.960855	41275	0.97593	3	0.0627888
2105_AL480	84_8	57864	56859	329366852	5792.7	0.0296187	54675	0.961589	53321	0.975235	2	0.0833935
2105_AL480	84_9	46979	46266	262374152	5670.99	0.0292041	44115	0.953508	42992	0.974544	7	0.0670941
2105_AL480	85_1	582	573	3759247	6560.64	0.141969	561	0.979058	561	1	1	0.00111316
2105_AL480	85_10	77292	75980	379184734	4990.59	0.0337374	74079	0.97498	69499	0.938174	35	0.0862142
2105_AL480	85_11	50048	49218	250161626	5082.73	0.0321305	48014	0.975537	45103	0.939372	72	0.0586914
2105_AL480	85_12	65058	63887	313485793	4906.88	0.0339858	62301	0.975175	58629	0.94106	86	0.0718511
2105_AL480	85_13	60125	59088	298991363	5060.1	0.0335156	57005	0.964747	53530	0.93904	8	0.0688536
2105_AL480	85_14	46664	45895	237169157	5167.65	0.0318958	44559	0.97089	41896	0.940237	37	0.0554632
2105_AL480	85_15	6834	6721	30011042	4465.26	0.0469042	6513	0.969052	6190	0.950407	7	0.00738455
2105_AL480	85_16	76575	75339	382669816	5079.31	0.0331236	73353	0.973639	68877	0.93898	1	0.086787
2105_AL480	85_17	42570	41886	206910447	4939.85	0.0326662	40592	0.969107	38319	0.944004	49	0.0489906
2105_AL480	85_18	503	495	3479237	7028.76	0.136331	486	0.981818	486	1	0	0.00104671
2105_AL480	85_19	8898	8735	39837785	4560.71	0.050735	8476	0.970349	8031	0.947499	12	0.00986354
2105_AL480	85_2	84953	83484	441204505	5284.9	0.0319697	81015	0.970425	76245	0.941122	0	0.09986
2105_AL480	85_20	7073	6940	34593083	4984.59	0.0566252	6733	0.970173	6379	0.947423	5	0.0086053
2105_AL480	85_21	8945	8794	42194229	4798.07	0.0426863	8526	0.969525	8120	0.952381	6	0.0105169
2105_AL480	85_22	27235	26790	120141043	4484.55	0.0384932	25965	0.969205	24622	0.948277	3	0.028448
2105_AL480	85_23	39764	39103	195990005	5012.15	0.0334815	38002	0.971844	35938	0.945687	73	0.0466226
2105_AL480	85_24	72251	70989	349455406	4922.67	0.0331247	69348	0.976884	65341	0.942219	8	0.080075
2105_AL480	85_25	45255	44480	241791257	5435.95	0.0317056	43297	0.973404	40804	0.942421	35	0.0572439
2105_AL480	85_26	25349	24902	108175799	4344.06	0.0401474	24055	0.965987	22776	0.94683	30	0.0259134
2105_AL480	85_27	14350	14084	62659360	4448.97	0.0456557	13745	0.97593	13077	0.951401	17	0.0153424
2105_AL480	85_28	2405	2367	11391829	4812.77	0.0959691	2300	0.971694	2220	0.965217	5	0.00303695
2105_AL480	85_29	39136	38488	187985325	4884.26	0.0347343	37249	0.967808	35214	0.945368	48	0.0445811
2105_AL480	85_3	28630	28169	133286002	4731.66	0.0362975	27321	0.969896	25778	0.943523	74	0.0316317
2105_AL480	85_30	38601	37925	176917750	4664.94	0.0360026	36746	0.968912	34641	0.942715	20	0.0417828
2105_AL480	85_31	37832	37186	189701462	5101.42	0.0335501	36111	0.971091	34069	0.943452	68	0.0450652
2105_AL480	85_32	97763	96079	495992774	5162.34	0.0326034	93982	0.978174	88298	0.93952	28	0.109794
2105_AL480	85_33	47447	46697	237461156	5085.15	0.0327389	45760	0.979934	43210	0.944274	35	0.0558259
2105_AL480	85_34	11553	11357	50178798	4418.31	0.0427938	11075	0.975169	10482	0.946456	2	0.0121598
2105_AL480	85_35	40501	39866	202494336	5079.37	0.0323851	38725	0.971379	36955	0.954293	52	0.0497634
2105_AL480	85_36	74731	73411	351962937	4794.42	0.0338109	70512	0.96051	66550	0.943811	5	0.0805953
2105_AL480	85_37	9092	8917	41887854	4697.53	0.0443175	8495	0.952675	8039	0.946321	4	0.0101863
2105_AL480	85_38	42756	42063	196538552	4672.48	0.0335934	40855	0.971281	38631	0.945564	27	0.0469155
2105_AL480	85_39	6501	6369	26549326	4168.52	0.0563962	6069	0.952897	5823	0.959466	10	0.00659652
2105_AL480	85_4	141716	139267	752852040	5405.82	0.0301809	136265	0.978444	126306	0.926914	74	0.156831
2105_AL480	85_40	5889	5790	25633706	4427.24	0.0497312	5657	0.977029	5378	0.950681	4	0.0063074
2105_AL480	85_41	70672	69457	344227786	4955.98	0.0315425	67515	0.97204	63817	0.945227	33	0.0795904
2105_AL480	85_42	31743	31201	134729921	4318.13	0.0362872	30452	0.975994	29289	0.961809	5	0.0339051
2105_AL480	85_43	34408	33837	164074482	4848.97	0.0345283	32762	0.96823	31325	0.956138	28	0.0401224
2105_AL480	85_44	4618	4530	21640960	4777.25	0.0648131	4419	0.975497	4220	0.954967	9	0.00552922
2105_AL480	85_45	36909	36245	175728843	4848.36	0.0352386	35136	0.969403	33585	0.955857	13	0.0431117
2105_AL480	85_46	29825	29326	135920984	4634.83	0.0362768	28429	0.969413	27124	0.954096	61	0.0332284
2105_AL480	85_47	10957	10783	51251738	4753.01	0.0463609	10454	0.969489	9916	0.948536	19	0.0126335
2105_AL480	85_48	74663	73431	364267193	4960.67	0.0332937	71184	0.9694	67206	0.944117	27	0.0831634
2105_AL480	85_5	80868	79475	388032949	4882.45	0.0332121	77518	0.975376	72515	0.93546	186	0.0861977
2105_AL480	85_6	111048	109163	572847947	5247.64	0.0313716	106623	0.976732	100055	0.9384	98	0.124906
2105_AL480	85_7	93049	91457	458459533	5012.84	0.0326024	87838	0.960429	82693	0.941426	51	0.102617
2105_AL480	85_8	75988	74694	403107370	5396.78	0.0315406	72537	0.971122	68293	0.941492	126	0.0924677
2105_AL480	85_9	16926	16654	76730546	4607.33	0.0406461	16257	0.976162	15332	0.943101	9	0.0184422
2105_AL480	86_1	96731	95074	439951137	4627.46	0.0341702	92342	0.971264	84000	0.909662	67	0.0889866
2105_AL480	86_10	154514	151906	776428460	5111.24	0.0316292	146093	0.961733	131620	0.900933	215	0.149949
2105_AL480	86_11	50374	49497	203102860	4103.34	0.0372317	48129	0.972362	44082	0.915913	87	0.0432659
2105_AL480	86_12	23249	22835	101400543	4440.58	0.0387978	22189	0.97171	20178	0.90937	28	0.0215272
2105_AL480	86_13	84030	82653	390735508	4727.42	0.0343892	79981	0.967672	72278	0.90369	11	0.0794239
2105_AL480	86_14	31447	30952	127874438	4131.38	0.0401796	30180	0.975058	27445	0.909377	54	0.0272301
2105_AL480	86_15	1502	1484	6800359	4582.45	0.0806863	1428	0.962264	1351	0.946078	0	0.00165789
2105_AL480	86_16	74395	73236	360618291	4924.06	0.0334047	70614	0.964198	63789	0.903348	95	0.0725926
2105_AL480	86_17	15716	15464	63608487	4113.33	0.042387	15045	0.972905	13889	0.923164	1	0.0141499
2105_AL480	86_18	104900	103191	505570862	4899.37	0.0330114	100009	0.969164	90615	0.906068	131	0.101713
2105_AL480	86_19	58111	57153	269432159	4714.23	0.0338329	55649	0.973685	50739	0.911768	71	0.057687
2105_AL480	86_2	51486	50582	227591841	4499.46	0.0372085	49089	0.970484	45148	0.919717	56	0.0493344
2105_AL480	86_20	28704	28259	121056899	4283.84	0.0411392	27021	0.956191	24786	0.917287	4	0.0252963
2105_AL480	86_21	86487	85066	425875871	5006.42	0.0322623	82367	0.968272	75060	0.911287	58	0.0881928
2105_AL480	86_22	5357	5267	20453563	3883.34	0.0645623	5113	0.970761	4748	0.928613	9	0.00467183
2105_AL480	86_23	5156	5063	19830403	3916.73	0.0604656	4910	0.969781	4563	0.929328	7	0.00452721
2105_AL480	86_24	28322	27865	120698604	4331.55	0.0402569	27155	0.97452	24887	0.916479	11	0.0257078
2105_AL480	86_25	26718	26259	112261287	4275.15	0.0402162	25650	0.976808	23516	0.916803	43	0.0243127
2105_AL480	86_26	93364	91862	425231980	4629.03	0.0348474	89372	0.972894	81384	0.910621	117	0.0879224
2105_AL480	86_27	111443	109676	547704126	4993.84	0.0309256	106820	0.97396	96993	0.908004	152	0.1117
2105_AL480	86_28	74507	73301	341015645	4652.26	0.0351937	71215	0.971542	65063	0.913614	51	0.0712126
2105_AL480	86_29	17189	16887	72430404	4289.12	0.0423274	16487	0.976313	15220	0.923152	19	0.0161155
2105_AL480	86_3	106050	104278	555624560	5328.3	0.0296517	101554	0.973878	91927	0.905203	10	0.113727
2105_AL480	86_30	79994	78656	386039810	4907.95	0.0326492	76253	0.969449	68860	0.903046	61	0.0790672
2105_AL480	86_31	16630	16342	66008806	4039.21	0.042601	15838	0.969159	14542	0.918171	1	0.0143506
2105_AL480	86_32	150732	148277	770642302	5197.32	0.0309154	143901	0.970488	129706	0.901356	135	0.149523
2105_AL480	86_33	6355	6244	21564988	3453.71	0.059959	6072	0.972454	5711	0.940547	9	0.00513822
2105_AL480	86_34	16026	15754	67598626	4290.89	0.0407265	15246	0.967754	13931	0.913748	15	0.0145827
2105_AL480	86_35	17679	17398	76621100	4404.02	0.0405895	16946	0.97402	15690	0.925882	21	0.017298
2105_AL480	86_36	69765	68603	305227550	4449.19	0.0361313	66445	0.968544	60669	0.913071	93	0.0636361
2105_AL480	86_37	4352	4268	20971540	4913.67	0.0478667	4145	0.971181	3848	0.928347	0	0.00483242
2105_AL480	86_38	9242	9065	36859886	4066.18	0.0461349	8800	0.970767	8002	0.909318	1	0.00791304
2105_AL480	86_39	7745	7617	33013598	4334.2	0.0485273	7447	0.977682	6863	0.921579	8	0.00735179
2105_AL480	86_4	5584	5495	22717327	4134.18	0.0626012	5274	0.959782	4903	0.929655	4	0.00515442
2105_AL480	86_40	19832	19458	84289112	4331.85	0.0433276	19009	0.976925	17249	0.907412	19	0.0178344
2105_AL480	86_41	38129	37472	164342923	4385.75	0.036654	36320	0.969257	32932	0.906718	42	0.033892
2105_AL480	86_42	3508	3442	13806809	4011.28	0.0503995	3325	0.966008	3148	0.946767	2	0.00336745
2105_AL480	86_43	67780	66659	312910122	4694.19	0.0335858	65134	0.977122	60020	0.921485	13	0.0683739
2105_AL480	86_44	120351	118332	572836782	4840.93	0.0318765	115196	0.973498	104700	0.908886	165	0.114522
2105_AL480	86_45	5027	4942	22721945	4597.72	0.0501501	4781	0.967422	4521	0.945618	0	0.0054958
2105_AL480	86_46	2993	2948	11984691	4065.36	0.0653468	2848	0.966079	2686	0.943118	0	0.00295822
2105_AL480	86_47	37644	37020	169889540	4589.13	0.0366041	35978	0.971853	32633	0.907027	47	0.0356572
2105_AL480	86_48	25168	24745	105424801	4260.45	0.0421979	23711	0.958214	21742	0.916958	48	0.0221103
2105_AL480	86_5	2977	2930	11716276	3998.73	0.0864139	2810	0.959044	2661	0.946975	4	0.00286575
2105_AL480	86_6	14613	14353	55747788	3884.05	0.0502245	14074	0.980562	13006	0.924115	11	0.0125411
2105_AL480	86_7	7879	7754	33917833	4374.24	0.051991	7570	0.97627	6956	0.91889	8	0.00757558
2105_AL480	86_8	134501	132281	635632970	4805.17	0.0333635	128671	0.97271	117230	0.911083	102	0.125076
2105_AL480	86_9	77913	76635	360596438	4705.38	0.0339961	74817	0.976277	68048	0.909526	219	0.0736041
2105_AL480	87_1	54867	53918	267710551	4965.14	0.0321013	51105	0.947828	49417	0.96697	1	0.0667093
2105_AL480	87_10	620	605	4117582	6805.92	0.152625	567	0.93719	567	1	0	0.00119407
2105_AL480	87_11	35970	35344	168791965	4775.69	0.0327071	33344	0.943413	32448	0.973129	2	0.0431537
2105_AL480	87_12	68212	67072	313776716	4678.21	0.0338656	64153	0.95648	62222	0.9699	2	0.0777932
2105_AL480	87_13	39657	39035	188518044	4829.46	0.0338812	37110	0.950685	36006	0.970251	2	0.0479176
2105_AL480	87_14	35836	35249	175439841	4977.16	0.0317325	33529	0.951204	32565	0.971249	4	0.0450067
2105_AL480	87_15	49956	49148	272654643	5547.62	0.0288094	46679	0.949764	45082	0.965788	3	0.0678937
2105_AL480	87_16	49940	49103	268197645	5461.94	0.0301904	46953	0.956214	45413	0.967201	1	0.0673283
2105_AL480	87_17	8190	8029	32297027	4022.55	0.0463539	7535	0.938473	7366	0.977571	1	0.00839357
2105_AL480	87_18	43456	42779	212901948	4976.79	0.0323002	40860	0.955142	39616	0.969555	3	0.0543407
2105_AL480	87_19	56509	55542	310885017	5597.3	0.0288259	53213	0.958068	51469	0.967226	0	0.0789484
2105_AL480	87_2	51374	50511	259200253	5131.56	0.0313583	47794	0.94621	46404	0.970917	2	0.0650041
2105_AL480	87_20	58141	57156	273061140	4777.47	0.03409	53035	0.927899	51560	0.972188	15	0.0673488
2105_AL480	87_21	30475	29924	150100302	5016.05	0.033236	28661	0.957793	27804	0.970099	2	0.0388612
2105_AL480	87_22	422	416	2715249	6527.04	0.146087	390	0.9375	390	1	0	0.000773091
2105_AL480	87_23	33518	32964	161691916	4905.11	0.0323332	31584	0.958136	30712	0.972391	0	0.0420961
2105_AL480	87_24	74029	72780	394940294	5426.49	0.0295005	68875	0.946345	66618	0.96723	3	0.0973775
2105_AL480	87_25	5373	5283	21271822	4026.47	0.0576326	4996	0.945675	4900	0.980785	0	0.0056609
2105_AL480	87_26	42083	41390	202662324	4896.41	0.0333442	39078	0.944141	37991	0.972184	1	0.0512619
2105_AL480	87_27	27939	27464	131891160	4802.33	0.0350843	26299	0.957581	25616	0.974029	2	0.0344013
2105_AL480	87_28	38773	38116	186543307	4894.09	0.0348685	36533	0.958469	35486	0.971341	4	0.0483121
2105_AL480	87_29	44335	43640	213135646	4883.95	0.0340038	41137	0.942644	39924	0.970513	1	0.0537982
2105_AL480	87_3	37286	36683	184308485	5024.36	0.0332359	34843	0.949841	33863	0.971874	3	0.0470719
2105_AL480	87_30	564	550	3566303	6484.19	0.122713	524	0.952727	524	1	0	0.00104313
2105_AL480	87_31	43063	42332	212285154	5014.77	0.032142	40493	0.956558	39287	0.970217	2	0.0545395
2105_AL480	87_32	76874	75593	415306909	5493.99	0.0303357	71519	0.946106	69089	0.966023	4	0.101634
2105_AL480	87_33	6034	5918	24721617	4177.36	0.04988	5632	0.951673	5519	0.979936	1	0.0066208
2105_AL480	87_34	34609	34003	167159461	4916.02	0.0321705	32489	0.955475	31607	0.972852	3	0.0431769
2105_AL480	87_35	58836	57862	315402001	5450.94	0.0294806	54539	0.94257	53054	0.972772	8	0.0795277
2105_AL480	87_36	86371	84954	449342150	5289.24	0.0290652	79300	0.933446	76652	0.966608	13	0.1085
2105_AL480	87_37	20011	19683	92746876	4712.03	0.0367022	18968	0.963674	18491	0.974852	1	0.0245822
2105_AL480	87_38	453	447	2769042	6194.72	0.102605	431	0.964206	431	1	0	0.000809795
2105_AL480	87_39	5907	5796	26045787	4493.75	0.0455404	5556	0.958592	5441	0.979302	0	0.0069728
2105_AL480	87_4	74499	73285	394562350	5383.94	0.0294478	68756	0.9382	66364	0.96521	11	0.0959918
2105_AL480	87_40	44492	43724	213661294	4886.59	0.033331	41820	0.956454	40643	0.971856	0	0.0543952
2105_AL480	87_41	37601	36981	194692838	5264.67	0.0293668	35240	0.952922	34077	0.966998	0	0.0490996
2105_AL480	87_42	23086	22700	103035213	4539	0.0341382	21752	0.958238	21281	0.978347	0	0.0274686
2105_AL480	87_43	26320	25858	129124046	4993.58	0.0329355	24663	0.953786	24080	0.976361	1	0.0339709
2105_AL480	87_44	90493	88991	470858527	5291.08	0.0294928	84752	0.952366	81973	0.96721	15	0.114714
2105_AL480	87_45	45710	44898	243149333	5415.59	0.030263	43028	0.95835	41916	0.974156	0	0.0632868
2105_AL480	87_46	46784	45987	232902349	5064.53	0.0316731	43598	0.948051	42382	0.972109	4	0.0593542
2105_AL480	87_47	66666	65511	365942074	5585.96	0.0282164	62239	0.950054	60224	0.967625	5	0.091383
2105_AL480	87_48	101998	100319	538102420	5363.91	0.0296183	95855	0.955502	93025	0.970476	4	0.130235
2105_AL480	87_5	10291	10153	44061843	4339.79	0.0453666	9588	0.944351	9354	0.975594	1	0.0114991
2105_AL480	87_6	48223	47413	229947199	4849.88	0.0338087	45265	0.954696	43855	0.96885	3	0.057989
2105_AL480	87_7	84921	83513	445621732	5335.96	0.0293431	78208	0.936477	75568	0.966244	13	0.107388
2105_AL480	87_8	51327	50496	247003552	4891.55	0.0338428	47483	0.940332	46071	0.970263	2	0.0614739
2105_AL480	87_9	36952	36323	171642509	4725.45	0.0351198	34200	0.941552	33212	0.971111	2	0.0430731
2105_AL480	88_1	15437	15156	71275697	4702.8	0.0392024	14257	0.940684	13730	0.963036	0	0.0176745
2105_AL480	88_10	50466	49601	239228487	4823.06	0.0353076	47104	0.949658	45123	0.957944	3	0.0578946
2105_AL480	88_11	39289	38663	167537706	4333.28	0.0366652	36380	0.940951	35008	0.962287	0	0.0408322
2105_AL480	88_12	80637	79314	448480640	5654.5	0.0278484	75316	0.949593	71483	0.949108	10	0.103737
2105_AL480	88_13	55819	54884	255216735	4650.11	0.0339251	51705	0.942078	49423	0.955865	3	0.0609627
2105_AL480	88_14	53130	52203	252707039	4840.85	0.0325713	50138	0.960443	48007	0.957497	6	0.0616935
2105_AL480	88_15	47506	46728	223273163	4778.15	0.0330839	44221	0.946349	42561	0.962461	4	0.0543777
2105_AL480	88_16	83657	82178	416569565	5069.11	0.0320864	78188	0.951447	74357	0.951003	10	0.0973579
2105_AL480	88_17	16204	15875	61967260	3903.45	0.0440159	15003	0.945071	14485	0.965474	1	0.0154475
2105_AL480	88_18	1026	1010	4920658	4871.94	0.140453	983	0.973267	974	0.990844	0	0.00140274
2105_AL480	88_19	48382	47570	220861912	4642.88	0.0354017	45434	0.955098	43674	0.961262	1	0.0543346
2105_AL480	88_2	46205	45433	211187989	4648.34	0.0363902	42633	0.938371	41048	0.962822	3	0.0511645
2105_AL480	88_20	63502	62437	318224692	5096.73	0.0315732	60071	0.962106	57503	0.957251	2	0.0775053
2105_AL480	88_21	9979	9801	38825602	3961.39	0.0478809	9397	0.95878	9121	0.970629	1	0.0100828
2105_AL480	88_22	61040	60002	291537485	4858.8	0.0325417	57038	0.950602	54550	0.95638	4	0.0702419
2105_AL480	88_23	71321	70079	351178359	5011.18	0.0318627	66596	0.950299	63618	0.955283	5	0.0840803
2105_AL480	88_24	136706	134351	712847378	5305.86	0.0296542	125545	0.934455	118714	0.945589	18	0.156678
2105_AL480	88_25	9675	9489	37947416	3999.1	0.0518199	8978	0.946148	8687	0.967587	0	0.00954985
2105_AL480	88_26	38742	38064	177614603	4666.21	0.034962	36177	0.950426	34715	0.959588	0	0.0435712
2105_AL480	88_27	58021	57070	270202027	4734.57	0.0336713	54270	0.950937	52093	0.959886	8	0.065403
2105_AL480	88_28	87664	86130	434022278	5039.15	0.0314065	82290	0.955416	78407	0.952813	6	0.10213
2105_AL480	88_29	2136	2094	8311800	3969.34	0.0839075	2020	0.964661	1982	0.981188	0	0.00230377
2105_AL480	88_3	78167	76830	396136558	5156.01	0.0307874	72983	0.949928	69799	0.956373	8	0.0947615
2105_AL480	88_30	65848	64778	315801455	4875.13	0.0328145	61709	0.952623	58917	0.954755	0	0.0756867
2105_AL480	88_31	49178	48305	224822950	4654.24	0.0346938	45787	0.947873	44026	0.961539	6	0.0549488
2105_AL480	88_32	97613	95955	498284869	5192.9	0.0314624	90408	0.942192	86331	0.954904	3	0.115273
2105_AL480	88_33	610	596	3653285	6129.67	0.10134	574	0.963087	574	1	0	0.00106196
2105_AL480	88_34	576	565	3423708	6059.66	0.102686	544	0.962832	544	1	1	0.00100181
2105_AL480	88_35	64070	62958	314452001	4994.63	0.0312726	59635	0.947219	57396	0.962455	2	0.0766667
2105_AL480	88_36	73795	72620	348914474	4804.66	0.0324253	69033	0.950606	66107	0.957614	8	0.0832628
2105_AL480	88_37	82807	81402	412703072	5069.94	0.0313685	77684	0.954325	74278	0.956156	2	0.0989376
2105_AL480	88_38	607	595	3570013	6000.02	0.127216	567	0.952941	567	1	0	0.00104615
2105_AL480	88_39	25482	25058	114198460	4557.37	0.0368422	23922	0.954665	23054	0.963715	0	0.0285001
2105_AL480	88_4	39567	38858	177756398	4574.51	0.0370048	37252	0.95867	35814	0.961398	0	0.0440724
2105_AL480	88_40	97029	95336	465433684	4882.03	0.0325125	89175	0.935376	85095	0.954247	11	0.106858
2105_AL480	88_41	2076	1988	10853364	5459.44	0.0731134	1886	0.948692	1886	1	0	0.00313935
2105_AL480	88_42	37782	37163	165968762	4465.97	0.0343329	35346	0.951107	34130	0.965597	4	0.0417703
2105_AL480	88_43	32214	31659	147849406	4670.06	0.0339127	30450	0.961812	29336	0.963415	3	0.0372591
2105_AL480	88_44	2567	2417	12346553	5108.21	0.079281	2303	0.952834	2303	1	2	0.0035431
2105_AL480	88_45	43224	42400	197759021	4664.13	0.0361506	40225	0.948703	38829	0.965295	2	0.0492056
2105_AL480	88_46	59885	58861	267197828	4539.47	0.0343176	55353	0.940402	53102	0.959334	8	0.0642086
2105_AL480	88_47	14562	14301	61408982	4294.03	0.0458233	13508	0.944549	13041	0.965428	2	0.0152964
2105_AL480	88_48	744	732	4593983	6275.93	0.133544	694	0.948087	694	1	0	0.00132957
2105_AL480	88_5	81548	80149	388420625	4846.23	0.033394	75269	0.939113	72080	0.957632	4	0.0914191
2105_AL480	88_6	65220	64111	319763871	4987.66	0.0328265	61280	0.955842	58452	0.953851	4	0.0765015
2105_AL480	88_7	70088	68924	357315519	5184.2	0.031481	66366	0.962887	63244	0.952958	2	0.0858575
2105_AL480	88_8	84737	83346	461079068	5532.11	0.0295413	79844	0.957982	75628	0.947197	7	0.106264
2105_AL480	88_9	19271	18930	78352418	4139.06	0.0424077	17872	0.94411	17228	0.963966	1	0.0193275
2107_AL960_1	73_1	52931	51010	230452477	4517.79	0.0411394	48994	0.960478	48184	0.983467	14	0.0600603
2107_AL960_1	73_10	55812	53908	245132809	4547.24	0.0397594	51937	0.963438	51116	0.984192	27	0.0637285
2107_AL960_1	73_11	39283	37941	169658709	4471.65	0.0385404	36420	0.959911	35802	0.983031	6	0.0451141
2107_AL960_1	73_12	294	288	1710171	5938.09	0.16948	281	0.975694	281	1	1	0.000504579
2107_AL960_1	73_13	147	145	1002064	6910.79	0.156063	140	0.965517	140	1	0	0.000288794
2107_AL960_1	73_14	187	182	1155991	6351.6	0.158548	176	0.967033	176	1	0	0.000335377
2107_AL960_1	73_15	60537	58590	257329995	4392.05	0.0384967	56508	0.964465	55618	0.98425	14	0.0676162
2107_AL960_1	73_16	4110	3969	16638701	4192.16	0.0470414	3820	0.962459	3760	0.984293	1	0.00458141
2107_AL960_1	73_17	201	192	1220078	6354.57	0.171572	184	0.958333	184	1	0	0.000362053
2107_AL960_1	73_18	293	280	1781995	6364.27	0.145934	274	0.978571	274	1	2	0.00052474
2107_AL960_1	73_19	333	326	2057889	6312.54	0.160087	313	0.960123	313	1	0	0.000592675
2107_AL960_1	73_2	38577	37178	168751591	4539.02	0.0398784	35834	0.96385	35249	0.983675	23	0.0450607
2107_AL960_1	73_20	45895	44334	202223001	4561.35	0.0396818	42423	0.956895	41776	0.984749	25	0.0535985
2107_AL960_1	73_21	220	206	1270936	6169.59	0.135191	200	0.970874	200	1	0	0.000372711
2107_AL960_1	73_22	183	174	1100377	6324.01	0.17604	167	0.95977	167	1	0	0.000323432
2107_AL960_1	73_23	48278	46651	212695545	4559.29	0.0379691	44728	0.958779	44037	0.984551	11	0.056543
2107_AL960_1	73_24	25829	24913	102538393	4115.86	0.045097	23884	0.958696	23481	0.983127	10	0.0273538
2107_AL960_1	73_25	271	265	1632249	6159.43	0.191637	257	0.969811	257	1	0	0.000479958
2107_AL960_1	73_26	289	276	1802551	6530.98	0.168094	270	0.978261	270	1	0	0.00052761
2107_AL960_1	73_27	252	244	1640949	6725.2	0.14621	237	0.971311	237	1	2	0.000481769
2107_AL960_1	73_28	312	302	1986183	6576.76	0.169577	294	0.97351	294	1	0	0.000587187
2107_AL960_1	73_29	318	307	1896741	6178.31	0.144503	298	0.970684	298	1	0	0.000558962
2107_AL960_1	73_3	228	224	1368080	6107.5	0.18581	217	0.96875	217	1	0	0.00040102
2107_AL960_1	73_30	355	350	2150230	6143.51	0.181561	336	0.96	336	1	0	0.000628046
2107_AL960_1	73_31	205	201	1139195	5667.64	0.171748	194	0.965174	194	1	0	0.000331027
2107_AL960_1	73_32	227	222	1412610	6363.11	0.165628	215	0.968468	215	1	0	0.000414474
2107_AL960_1	73_33	295	282	1855961	6581.42	0.181167	270	0.957447	270	1	1	0.000541299
2107_AL960_1	73_34	52867	51008	230479331	4518.49	0.0399704	48896	0.958595	48049	0.982678	19	0.06025
2107_AL960_1	73_35	31892	30851	138984182	4505.01	0.0385316	29532	0.957246	29123	0.986151	5	0.0374698
2107_AL960_1	73_36	382	372	2452549	6592.87	0.183215	358	0.962366	357	0.997207	1	0.000720002
2107_AL960_1	73_37	222	212	1225111	5778.83	0.187769	201	0.948113	201	1	0	0.000353329
2107_AL960_1	73_38	206	195	1204678	6177.84	0.156062	190	0.974359	190	1	0	0.000357356
2107_AL960_1	73_39	295	281	1786496	6357.64	0.196284	273	0.97153	273	1	0	0.000525183
2107_AL960_1	73_4	240	234	1392296	5949.98	0.149222	229	0.978632	229	1	0	0.000410579
2107_AL960_1	73_40	35941	34655	137813553	3976.73	0.0437694	33440	0.96494	32941	0.985078	7	0.0368307
2107_AL960_1	73_41	230	220	1368154	6218.88	0.155667	211	0.959091	211	1	0	0.000399191
2107_AL960_1	73_42	159	153	1018614	6657.61	0.162161	151	0.986928	151	1	0	0.000300772
2107_AL960_1	73_43	30554	29516	128280734	4346.14	0.0400563	28455	0.964053	28052	0.985837	14	0.0345188
2107_AL960_1	73_44	328	317	1986347	6266.08	0.121833	306	0.9653	306	1	2	0.000579683
2107_AL960_1	73_45	169	164	986918	6017.79	0.168563	159	0.969512	159	1	0	0.000293212
2107_AL960_1	73_46	259	248	1458106	5879.46	0.187417	235	0.947581	235	1	0	0.000424526
2107_AL960_1	73_47	290	283	1711901	6049.12	0.15099	273	0.964664	273	1	0	0.000499972
2107_AL960_1	73_48	549	534	2779495	5205.05	0.103472	515	0.964419	515	1	0	0.000819047
2107_AL960_1	73_5	238	230	1482867	6447.25	0.196309	220	0.956522	220	1	0	0.000422838
2107_AL960_1	73_6	142448	137592	621149886	4514.43	0.0385577	132136	0.960347	129925	0.983267	72	0.149852
2107_AL960_1	73_7	45746	44185	202862305	4591.2	0.0385827	42127	0.953423	41377	0.982197	11	0.0533151
2107_AL960_1	73_8	293	289	1768810	6120.45	0.185744	281	0.972318	281	1	0	0.000519949
2107_AL960_1	73_9	308	301	1972409	6552.85	0.166927	295	0.980066	295	1	2	0.000584334
2107_AL960_1	74_1	507	500	3614711	7229.42	0.195694	482	0.964	482	1	0	0.0010575
2107_AL960_1	74_10	94519	91165	405609920	4449.18	0.0419432	87909	0.964285	85685	0.974701	21	0.0995504
2107_AL960_1	74_11	94307	90948	406941788	4474.44	0.0387938	87254	0.959383	84962	0.973732	24	0.0998111
2107_AL960_1	74_12	389	380	2577176	6782.04	0.192257	366	0.963158	366	1	0	0.000760533
2107_AL960_1	74_13	256	253	1823951	7209.29	0.179053	247	0.976285	247	1	3	0.000544325
2107_AL960_1	74_14	229	225	1715045	7622.42	0.159025	220	0.977778	220	1	0	0.000501976
2107_AL960_1	74_15	348	340	2407212	7080.04	0.200305	333	0.979412	333	1	0	0.000714015
2107_AL960_1	74_16	14922	14369	56376668	3923.49	0.0473293	13681	0.952119	13367	0.977048	6	0.0146212
2107_AL960_1	74_17	285	281	1969188	7007.79	0.187837	266	0.946619	266	1	0	0.000567451
2107_AL960_1	74_18	52830	50989	236565072	4639.53	0.0403353	48523	0.951637	47366	0.976156	43	0.0598273
2107_AL960_1	74_19	521	505	3539859	7009.62	0.176035	489	0.968317	489	1	0	0.00104959
2107_AL960_1	74_2	50426	48691	222877393	4577.38	0.0423316	46649	0.958062	45491	0.975176	16	0.0568132
2107_AL960_1	74_20	599	585	4358886	7451.09	0.194357	557	0.952137	557	1	0	0.00127175
2107_AL960_1	74_21	65580	63186	290394475	4595.87	0.0392531	60340	0.954958	58878	0.975771	18	0.0737452
2107_AL960_1	74_22	258	252	1737928	6896.54	0.200941	245	0.972222	245	1	0	0.000511265
2107_AL960_1	74_23	358	350	2480245	7086.41	0.193897	342	0.977143	342	1	0	0.000730929
2107_AL960_1	74_24	505	499	3431697	6877.15	0.232753	473	0.947896	473	1	0	0.000997339
2107_AL960_1	74_25	83578	80665	368559946	4569.02	0.0395536	77243	0.957578	75132	0.972671	19	0.091215
2107_AL960_1	74_26	461	456	3205880	7030.44	0.222868	444	0.973684	444	1	0	0.000943982
2107_AL960_1	74_27	82729	79955	359975859	4502.23	0.0386709	76920	0.962041	74900	0.973739	42	0.0887457
2107_AL960_1	74_28	127123	122524	547288748	4466.79	0.0403515	117139	0.956049	114124	0.974261	47	0.131366
2107_AL960_1	74_29	339	331	2350018	7099.75	0.209918	320	0.966767	320	1	1	0.000684691
2107_AL960_1	74_3	73337	70828	324178010	4576.98	0.0379861	67965	0.959578	66242	0.974649	11	0.0813215
2107_AL960_1	74_30	521	510	3680071	7215.83	0.204483	499	0.978431	499	1	1	0.0010907
2107_AL960_1	74_31	299	288	1981441	6880	0.186864	280	0.972222	280	1	0	0.000583747
2107_AL960_1	74_32	319	308	2138869	6944.38	0.200105	297	0.964286	297	1	0	0.000626501
2107_AL960_1	74_33	109315	105370	481726091	4571.76	0.0388283	101084	0.959324	98266	0.972122	7	0.11662
2107_AL960_1	74_34	60704	58502	266464642	4554.8	0.0410262	55893	0.955403	54388	0.973074	23	0.0670413
2107_AL960_1	74_35	48658	47081	214173608	4549.05	0.0391712	44837	0.952337	43865	0.978321	17	0.0549559
2107_AL960_1	74_36	83133	80367	353475780	4398.27	0.0395502	77526	0.96465	75595	0.975092	28	0.0874218
2107_AL960_1	74_37	65358	63084	285357689	4523.46	0.0390515	60530	0.959514	59009	0.974872	21	0.072184
2107_AL960_1	74_38	269	263	1802131	6852.21	0.196761	257	0.977186	257	1	1	0.000534989
2107_AL960_1	74_39	72306	69779	309148150	4430.39	0.0419152	67016	0.960404	65280	0.974096	20	0.0774154
2107_AL960_1	74_4	67512	65155	293478664	4504.32	0.0395734	62606	0.960878	60879	0.972415	15	0.0740421
2107_AL960_1	74_40	323	317	2181724	6882.41	0.20713	307	0.968454	307	1	0	0.000645689
2107_AL960_1	74_41	308	301	2049790	6809.93	0.181093	295	0.980066	295	1	2	0.000606223
2107_AL960_1	74_42	45133	43601	183169366	4201.04	0.0419119	41610	0.954336	40683	0.977722	24	0.0470783
2107_AL960_1	74_43	40094	38683	172994835	4472.12	0.040018	36895	0.953778	36134	0.979374	24	0.0448723
2107_AL960_1	74_44	403	390	2774092	7113.06	0.222076	381	0.976923	381	1	0	0.000825099
2107_AL960_1	74_45	214	210	1495069	7119.38	0.152472	206	0.980952	206	1	0	0.000447246
2107_AL960_1	74_46	369	356	2220256	6236.67	0.194655	342	0.960674	342	1	0	0.000646184
2107_AL960_1	74_47	32788	31630	130316975	4120.04	0.0453768	30129	0.952545	29407	0.976036	11	0.0333308
2107_AL960_1	74_48	367	362	2341578	6468.45	0.175702	350	0.966851	350	1	0	0.000677571
2107_AL960_1	74_5	51910	50028	225400949	4505.5	0.0400859	47730	0.954066	46520	0.974649	25	0.05729
2107_AL960_1	74_6	652	639	4529842	7088.95	0.213096	618	0.967136	618	1	0	0.00133176
2107_AL960_1	74_7	336	329	2239081	6805.72	0.221406	321	0.975684	321	1	0	0.000665002
2107_AL960_1	74_8	58049	56060	259489005	4628.77	0.0389075	53537	0.954995	52120	0.973532	20	0.0652863
2107_AL960_1	74_9	67177	64853	299957679	4625.19	0.0404673	62025	0.956394	60386	0.973575	7	0.0757808
2107_AL960_1	75_1	16243	15709	71931174	4578.98	0.0442248	15164	0.965307	15058	0.99301	0	0.0202598
2107_AL960_1	75_10	22691	21991	102168282	4645.91	0.0429902	21286	0.967941	21148	0.993517	4	0.0288845
2107_AL960_1	75_11	20967	20222	94437625	4670.04	0.0415402	19728	0.975571	19607	0.993867	3	0.026807
2107_AL960_1	75_12	16635	16148	76689282	4749.15	0.0393013	15638	0.968417	15536	0.993477	0	0.0217692
2107_AL960_1	75_13	21172	20483	95740553	4674.15	0.036536	19852	0.969194	19742	0.994459	2	0.0271792
2107_AL960_1	75_14	140	138	926606	6714.54	0.188187	135	0.978261	135	1	0	0.000273338
2107_AL960_1	75_15	11002	10638	45386257	4266.43	0.0438169	10341	0.972081	10277	0.993811	0	0.0129411
2107_AL960_1	75_16	98	97	616325	6353.87	0.214314	91	0.938144	91	1	0	0.00017714
2107_AL960_1	75_17	30113	29073	135086905	4646.47	0.0387315	27946	0.961236	27757	0.993237	0	0.0376303
2107_AL960_1	75_18	21150	20521	97371241	4744.96	0.0402884	19896	0.969543	19780	0.99417	1	0.0276547
2107_AL960_1	75_19	9024	8740	35730275	4088.13	0.0530361	8402	0.961327	8365	0.995596	5	0.0101079
2107_AL960_1	75_2	263	260	1917002	7373.08	0.178096	251	0.965385	251	1	0	0.000558068
2107_AL960_1	75_20	21284	20602	97157498	4715.93	0.041803	20043	0.972867	19915	0.993614	1	0.0276383
2107_AL960_1	75_21	154	150	1092428	7282.85	0.199075	142	0.946667	142	1	0	0.000316374
2107_AL960_1	75_22	21185	20518	94081241	4585.3	0.0393159	19739	0.962033	19616	0.993769	0	0.0265081
2107_AL960_1	75_23	13431	12998	59113006	4547.85	0.0425624	12481	0.960225	12403	0.993751	0	0.0164907
2107_AL960_1	75_24	36276	35098	162983233	4643.66	0.0387488	33933	0.966807	33718	0.993664	0	0.0453338
2107_AL960_1	75_25	29314	28379	132261393	4660.54	0.0399317	27394	0.965291	27217	0.993539	1	0.0370653
2107_AL960_1	75_26	30506	29457	135654991	4605.19	0.041869	28453	0.965916	28274	0.993709	0	0.0380416
2107_AL960_1	75_27	181	179	1282785	7166.4	0.205856	172	0.960894	172	1	0	0.000376807
2107_AL960_1	75_28	21307	20618	94712797	4593.69	0.0417803	20057	0.972791	19940	0.994167	2	0.0269455
2107_AL960_1	75_29	34053	32908	144869259	4402.25	0.0417293	31382	0.953628	31167	0.993149	1	0.039978
2107_AL960_1	75_3	197	195	1386749	7111.53	0.18923	190	0.974359	190	1	0	0.000404264
2107_AL960_1	75_30	22149	21471	96961241	4515.92	0.0417621	20682	0.963253	20527	0.992506	0	0.0271873
2107_AL960_1	75_31	26929	26024	119568344	4594.54	0.0393669	25073	0.963457	24905	0.9933	0	0.0334593
2107_AL960_1	75_32	33197	32130	149125363	4641.31	0.0395089	31041	0.966106	30840	0.993525	2	0.0417314
2107_AL960_1	75_33	20678	20009	93156583	4655.73	0.0410668	19397	0.969414	19284	0.994174	0	0.0263491
2107_AL960_1	75_34	275	273	1907165	6985.95	0.212659	258	0.945055	258	1	0	0.000547049
2107_AL960_1	75_35	9508	9210	41470572	4502.78	0.0448761	8939	0.970575	8900	0.995637	7	0.0118874
2107_AL960_1	75_36	28107	27228	124055913	4556.19	0.0413777	26228	0.963273	26038	0.992756	3	0.0347165
2107_AL960_1	75_37	23918	23195	105698193	4556.94	0.0398585	22487	0.969476	22334	0.993196	2	0.0298211
2107_AL960_1	75_38	164	163	1032534	6334.56	0.211613	158	0.969325	158	1	0	0.00030226
2107_AL960_1	75_39	18251	17601	81999542	4658.8	0.0419424	17108	0.97199	17013	0.994447	1	0.0233675
2107_AL960_1	75_4	15031	14530	65502732	4508.1	0.0412587	14156	0.97426	14055	0.992865	1	0.0185871
2107_AL960_1	75_40	23645	22865	105620073	4619.29	0.039199	21953	0.960114	21804	0.993213	8	0.0293962
2107_AL960_1	75_41	20080	19425	91698972	4720.67	0.0377177	18680	0.961647	18543	0.992666	7	0.0256448
2107_AL960_1	75_42	14721	14298	62378003	4362.71	0.040155	13805	0.96552	13723	0.99406	0	0.0177299
2107_AL960_1	75_43	15054	14540	67413866	4636.44	0.0416476	14013	0.963755	13929	0.994006	1	0.0190402
2107_AL960_1	75_44	11694	11309	45698744	4040.92	0.0483388	10879	0.961977	10818	0.994393	0	0.0129058
2107_AL960_1	75_45	128	128	903983	7062.37	0.177345	123	0.960938	123	1	0	0.000266776
2107_AL960_1	75_46	18328	17726	80404250	4535.95	0.0406445	17212	0.971003	17109	0.994016	1	0.0228262
2107_AL960_1	75_47	12459	12082	50304946	4163.63	0.0484547	11616	0.96143	11561	0.995265	0	0.0142288
2107_AL960_1	75_48	10055	9742	40666621	4174.36	0.0478776	9425	0.96746	9368	0.993952	2	0.0115651
2107_AL960_1	75_5	150	147	1078542	7337.02	0.187118	140	0.952381	140	1	0	0.000311733
2107_AL960_1	75_6	17668	17086	82276877	4815.46	0.042566	16543	0.96822	16433	0.993351	2	0.0233084
2107_AL960_1	75_7	21799	21091	100596487	4769.64	0.0387806	20509	0.972405	20377	0.993564	3	0.0286227
2107_AL960_1	75_8	20235	19584	91007330	4647.02	0.0402764	18996	0.969975	18886	0.994209	3	0.0257335
2107_AL960_1	75_9	29965	29083	136893451	4706.99	0.0386134	27973	0.961833	27788	0.993386	0	0.0382357
2107_AL960_1	76_1	23019	22302	108633021	4871	0.0377363	21523	0.96507	21333	0.991172	4	0.0304045
2107_AL960_1	76_10	39114	37974	179146559	4717.61	0.0376554	36888	0.971401	36580	0.99165	2	0.0497641
2107_AL960_1	76_11	190	190	1402812	7383.22	0.179501	185	0.973684	185	1	0	0.0004151
2107_AL960_1	76_12	258	250	1671682	6686.73	0.168708	241	0.964	241	1	0	0.000492863
2107_AL960_1	76_13	11070	10738	48011592	4471.19	0.0380226	10555	0.982958	10457	0.990715	0	0.013807
2107_AL960_1	76_14	30506	29611	139690479	4717.52	0.0338169	28609	0.966161	28354	0.991087	1	0.0389451
2107_AL960_1	76_15	33322	32340	151986449	4699.64	0.0361278	31006	0.958751	30768	0.992324	4	0.0421099
2107_AL960_1	76_16	23376	22635	109181502	4823.57	0.0343399	21852	0.965408	21660	0.991214	0	0.0305301
2107_AL960_1	76_17	162	161	1179291	7324.79	0.200122	158	0.981366	158	1	0	0.000355506
2107_AL960_1	76_18	21408	20721	104063934	5022.15	0.0365348	20265	0.977993	20100	0.991858	11	0.0295174
2107_AL960_1	76_19	20401	19818	95094409	4798.39	0.0379242	19016	0.959532	18873	0.99248	0	0.0266124
2107_AL960_1	76_2	13234	12786	58487210	4574.32	0.0441091	12414	0.970906	12302	0.990978	0	0.0166044
2107_AL960_1	76_20	6735	6544	32306974	4936.88	0.0489349	6355	0.971119	6306	0.99229	2	0.00923636
2107_AL960_1	76_21	28321	27440	132373902	4824.12	0.0361277	26566	0.968149	26365	0.992434	1	0.0372046
2107_AL960_1	76_22	17383	16893	78061250	4620.92	0.0372832	16342	0.967383	16209	0.991861	0	0.022017
2107_AL960_1	76_23	172	170	1214736	7145.51	0.217444	165	0.970588	165	1	0	0.000360659
2107_AL960_1	76_24	35090	34045	163629984	4806.29	0.0367308	32918	0.966897	32603	0.990431	5	0.0453876
2107_AL960_1	76_25	38681	37500	177671283	4737.9	0.0368499	36171	0.96456	35841	0.990877	3	0.0490341
2107_AL960_1	76_26	41225	39991	187388274	4685.76	0.0370519	38676	0.967118	38300	0.990278	0	0.0519484
2107_AL960_1	76_27	30436	29487	142486036	4832.16	0.035865	28568	0.968834	28347	0.992264	4	0.0398775
2107_AL960_1	76_28	33185	32148	150389808	4678.05	0.0381838	30985	0.963824	30703	0.990899	5	0.0417717
2107_AL960_1	76_29	31465	30464	144422749	4740.77	0.035746	29395	0.964909	29120	0.990645	5	0.0400871
2107_AL960_1	76_3	12702	12336	50754405	4114.33	0.0429276	11932	0.96725	11830	0.991452	2	0.0142706
2107_AL960_1	76_30	30440	29520	138739036	4699.83	0.0375382	28567	0.967717	28302	0.990724	2	0.0386175
2107_AL960_1	76_31	42754	41370	191059940	4618.32	0.0376012	40102	0.96935	39767	0.991646	0	0.0530506
2107_AL960_1	76_32	188	186	1278523	6873.78	0.181091	182	0.978495	182	1	0	0.000380492
2107_AL960_1	76_33	26229	25441	120995050	4755.91	0.0366295	24688	0.970402	24430	0.98955	0	0.033856
2107_AL960_1	76_34	24450	23678	110682163	4674.47	0.0398535	22847	0.964904	22633	0.990633	1	0.0308591
2107_AL960_1	76_35	26273	25483	121086051	4751.64	0.03711	24731	0.97049	24546	0.99252	0	0.0341352
2107_AL960_1	76_36	318	308	2124998	6899.34	0.221855	298	0.967532	298	1	0	0.000623196
2107_AL960_1	76_37	12083	11727	55174249	4704.89	0.0391344	11225	0.957193	11117	0.990379	4	0.0154385
2107_AL960_1	76_38	162	156	1102136	7064.97	0.186437	147	0.942308	147	1	0	0.000322639
2107_AL960_1	76_39	38250	37054	172301028	4650	0.0379901	35870	0.968047	35572	0.991692	3	0.0479202
2107_AL960_1	76_4	179	176	1249848	7101.41	0.179926	172	0.977273	172	1	0	0.00036879
2107_AL960_1	76_40	146	141	1008000	7148.94	0.21228	138	0.978723	138	1	0	0.000301176
2107_AL960_1	76_41	29268	28413	135824458	4780.36	0.0351127	27505	0.968043	27298	0.992474	9	0.0379048
2107_AL960_1	76_42	22042	21397	95603821	4468.09	0.0366939	20645	0.964855	20503	0.993122	4	0.02698
2107_AL960_1	76_43	20216	19549	91685470	4690.03	0.0379413	18943	0.969001	18799	0.992398	0	0.0258708
2107_AL960_1	76_44	32177	31161	147504191	4733.62	0.0367459	30291	0.97208	30053	0.992143	0	0.0411136
2107_AL960_1	76_45	26412	25567	119270075	4665	0.037766	24731	0.967302	24545	0.992479	1	0.0335784
2107_AL960_1	76_46	24082	23338	102361804	4386.06	0.0396719	22593	0.968078	22425	0.992564	0	0.0287752
2107_AL960_1	76_47	34174	33087	155901002	4711.85	0.0365674	31989	0.966815	31698	0.990903	0	0.0431976
2107_AL960_1	76_48	18495	17941	86148223	4801.75	0.0374996	17441	0.972131	17301	0.991973	18	0.024341
2107_AL960_1	76_5	3660	3452	15684228	4543.52	0.0509271	3331	0.964948	3331	1	1	0.00455519
2107_AL960_1	76_6	15258	14808	69210418	4673.85	0.0422247	14314	0.96664	14184	0.990918	9	0.0195087
2107_AL960_1	76_7	37120	35986	171640640	4769.65	0.0355358	34898	0.969766	34571	0.99063	1	0.0477374
2107_AL960_1	76_8	37570	36403	176689511	4853.71	0.0350841	35329	0.970497	34990	0.990404	3	0.0492002
2107_AL960_1	76_9	22658	22022	108901573	4945.13	0.0374287	21256	0.965217	21068	0.991155	0	0.0303256
2107_AL960_1	77_1	379	370	2634376	7119.94	0.19716	360	0.972973	360	1	0	0.000764189
2107_AL960_1	77_10	84665	81969	382382038	4664.96	0.0392428	78160	0.953531	74774	0.956679	27	0.0905534
2107_AL960_1	77_11	266	262	1860911	7102.71	0.190441	250	0.954198	250	1	0	0.000542346
2107_AL960_1	77_12	299	288	1942621	6745.21	0.176293	274	0.951389	274	1	0	0.000557249
2107_AL960_1	77_13	139	138	996751	7222.83	0.23307	135	0.978261	135	1	0	0.000296383
2107_AL960_1	77_14	160	160	1228026	7675.16	0.195978	155	0.96875	155	1	0	0.000360577
2107_AL960_1	77_15	96607	93535	427332258	4568.69	0.0386965	88452	0.945657	84965	0.960577	26	0.100754
2107_AL960_1	77_16	117	116	869656	7497.03	0.184224	115	0.991379	115	1	0	0.000260537
2107_AL960_1	77_17	157	153	1100622	7193.61	0.205009	146	0.954248	146	1	0	0.000322066
2107_AL960_1	77_18	294	286	2120726	7415.13	0.204741	275	0.961538	275	1	0	0.000619726
2107_AL960_1	77_19	296	291	2038341	7004.61	0.194546	273	0.938144	273	1	0	0.000562118
2107_AL960_1	77_2	323	315	2317887	7358.37	0.182892	303	0.961905	303	1	0	0.000673078
2107_AL960_1	77_20	80716	78043	358707404	4596.28	0.0405099	74546	0.955191	71593	0.960387	22	0.0859026
2107_AL960_1	77_21	192	189	1474841	7803.39	0.174936	183	0.968254	183	1	0	0.000439373
2107_AL960_1	77_22	171	167	1223136	7324.17	0.192691	165	0.988024	165	1	0	0.000361152
2107_AL960_1	77_23	248	245	1762564	7194.14	0.223758	238	0.971429	238	1	0	0.000509626
2107_AL960_1	77_24	77037	74603	333436461	4469.48	0.0396148	71303	0.955766	68299	0.95787	4	0.0786721
2107_AL960_1	77_25	280	278	1939554	6976.81	0.206713	268	0.964029	268	1	0	0.000570685
2107_AL960_1	77_26	86747	83904	384900400	4587.39	0.0401466	80491	0.959323	77020	0.956877	13	0.0915596
2107_AL960_1	77_27	221	221	1607793	7275.08	0.209377	213	0.963801	213	1	0	0.000470824
2107_AL960_1	77_28	289	288	2055572	7137.4	0.219749	280	0.972222	280	1	0	0.000610595
2107_AL960_1	77_29	77052	74595	345980700	4638.12	0.0388495	71630	0.960252	68576	0.957364	3	0.0830516
2107_AL960_1	77_3	289	280	1895168	6768.46	0.149071	268	0.957143	268	1	1	0.000549175
2107_AL960_1	77_30	60273	58458	263883238	4514.07	0.0389447	55973	0.957491	53744	0.960177	7	0.0637471
2107_AL960_1	77_31	169	163	1075923	6600.75	0.240204	157	0.96319	157	1	0	0.000315018
2107_AL960_1	77_32	78151	75645	344109096	4549	0.039648	72426	0.957446	69049	0.953373	4	0.0800391
2107_AL960_1	77_33	262	258	1831868	7100.26	0.232023	247	0.957364	247	1	0	0.000523642
2107_AL960_1	77_34	58933	57035	244533120	4287.42	0.0425987	54496	0.955483	52298	0.959667	2	0.0588552
2107_AL960_1	77_35	211	208	1511797	7268.25	0.167634	206	0.990385	206	1	2	0.000451714
2107_AL960_1	77_36	388	383	2789597	7283.54	0.215745	365	0.953003	365	1	1	0.000813234
2107_AL960_1	77_37	205	203	1459890	7191.58	0.183861	193	0.950739	193	1	0	0.000423687
2107_AL960_1	77_38	178	174	1244313	7151.22	0.182859	168	0.965517	168	1	0	0.000361114
2107_AL960_1	77_39	267	265	1905135	7189.19	0.211521	259	0.977358	259	1	0	0.000561124
2107_AL960_1	77_4	182	179	1296592	7243.53	0.18396	176	0.98324	176	1	0	0.000381047
2107_AL960_1	77_40	178	172	1255339	7298.48	0.237989	164	0.953488	164	1	0	0.00036257
2107_AL960_1	77_41	234	229	1488949	6501.96	0.187817	221	0.965066	221	1	0	0.000429617
2107_AL960_1	77_42	62195	60251	261749589	4344.32	0.0393524	57355	0.951934	55375	0.965478	4	0.0641979
2107_AL960_1	77_43	174	171	1160481	6786.44	0.236466	164	0.959064	164	1	0	0.000334435
2107_AL960_1	77_44	243	238	1740261	7312.02	0.181743	231	0.970588	231	1	0	0.000514393
2107_AL960_1	77_45	146	142	993437	6996.04	0.22013	139	0.978873	139	1	1	0.000287283
2107_AL960_1	77_46	220	213	1398235	6564.48	0.201762	200	0.938967	200	1	0	0.000400893
2107_AL960_1	77_47	192	189	1283515	6791.08	0.210032	180	0.952381	180	1	0	0.000373592
2107_AL960_1	77_48	224	220	1644462	7474.83	0.169056	214	0.972727	214	1	0	0.000483966
2107_AL960_1	77_5	182	179	1346993	7525.1	0.170353	174	0.972067	174	1	0	0.000396493
2107_AL960_1	77_6	79214	76685	350120493	4565.7	0.0390055	73072	0.952885	69871	0.956194	7	0.0827217
2107_AL960_1	77_7	214	211	1552023	7355.56	0.18728	202	0.957346	202	1	0	0.00045606
2107_AL960_1	77_8	543	525	2893918	5512.22	0.146955	505	0.961905	505	1	0	0.000832793
2107_AL960_1	77_9	81790	79278	372655069	4700.61	0.0379413	75631	0.953997	72220	0.954899	11	0.0878813
2107_AL960_1	78_1	493	477	3139988	6582.78	0.170922	465	0.974843	465	1	0	0.000915233
2107_AL960_1	78_10	106952	103662	456798600	4406.62	0.0414463	98778	0.952885	93623	0.947812	0	0.103331
2107_AL960_1	78_11	243	242	1707799	7057.02	0.208742	232	0.958678	232	1	0	0.000503177
2107_AL960_1	78_12	97296	94330	418373956	4435.22	0.0388333	89855	0.95256	84916	0.945034	3	0.0941921
2107_AL960_1	78_13	159	156	1155058	7404.22	0.20111	150	0.961538	150	1	0	0.000336063
2107_AL960_1	78_14	70050	68035	297429834	4371.72	0.0382459	64716	0.951216	61267	0.946706	2	0.0680961
2107_AL960_1	78_15	216	212	1504086	7094.75	0.204651	205	0.966981	205	1	0	0.00044114
2107_AL960_1	78_16	104	104	675015	6490.53	0.250226	104	1	104	1	0	0.000203719
2107_AL960_1	78_17	206	202	1435870	7108.27	0.23071	197	0.975248	197	1	0	0.00042661
2107_AL960_1	78_18	267	265	1940260	7321.74	0.212543	259	0.977358	259	1	0	0.000573991
2107_AL960_1	78_19	373	364	2439036	6700.65	0.177309	354	0.972527	354	1	0	0.000700606
2107_AL960_1	78_2	100010	96913	435610485	4494.86	0.0408291	92795	0.957508	88342	0.952013	0	0.10031
2107_AL960_1	78_20	213485	206911	957253705	4626.4	0.0387975	196706	0.950679	186716	0.949214	38	0.201571
2107_AL960_1	78_21	208	203	1644395	8100.47	0.138741	195	0.960591	195	1	0	0.000473766
2107_AL960_1	78_22	172	172	1265194	7355.78	0.209342	169	0.982558	169	1	0	0.000377782
2107_AL960_1	78_23	82424	79945	376739721	4712.49	0.0380673	76602	0.958184	72628	0.948121	19	0.0871045
2107_AL960_1	78_24	366	357	2407992	6745.08	0.21064	345	0.966387	345	1	0	0.000706072
2107_AL960_1	78_25	322	315	2195715	6970.52	0.189891	301	0.955556	301	1	0	0.000636433
2107_AL960_1	78_26	323	312	2267305	7267	0.199062	304	0.974359	304	1	0	0.000678605
2107_AL960_1	78_27	227	220	1616104	7345.93	0.17576	213	0.968182	213	1	0	0.00047605
2107_AL960_1	78_28	300	298	2133420	7159.13	0.212618	290	0.973154	290	1	0	0.000626372
2107_AL960_1	78_29	233	224	1543729	6891.65	0.227051	219	0.977679	219	1	0	0.000458263
2107_AL960_1	78_3	294	289	1963478	6794.04	0.193908	270	0.934256	270	1	0	0.000567498
2107_AL960_1	78_30	398	393	2787842	7093.75	0.188798	374	0.951654	374	1	0	0.000814893
2107_AL960_1	78_31	191	189	1361885	7205.74	0.199567	180	0.952381	180	1	0	0.000391416
2107_AL960_1	78_32	208	207	1489180	7194.11	0.203205	199	0.961353	199	1	0	0.000437694
2107_AL960_1	78_33	372	365	2427210	6649.89	0.17161	353	0.967123	353	1	0	0.00070048
2107_AL960_1	78_34	366	357	2486113	6963.9	0.200807	340	0.952381	340	1	0	0.00070781
2107_AL960_1	78_35	207	203	1406380	6927.98	0.178268	196	0.965517	196	1	0	0.000408694
2107_AL960_1	78_36	145542	141212	629085927	4454.9	0.0386575	133967	0.948694	126749	0.946121	11	0.139113
2107_AL960_1	78_37	217	216	1441018	6671.38	0.194865	203	0.939815	203	1	0	0.000409265
2107_AL960_1	78_38	190	183	1267255	6924.89	0.222288	179	0.978142	179	1	0	0.000365866
2107_AL960_1	78_39	286	279	2159507	7740.17	0.170233	270	0.967742	270	1	0	0.000623458
2107_AL960_1	78_4	61978	60022	258528135	4307.22	0.0421824	57307	0.954767	54502	0.951053	4	0.0602382
2107_AL960_1	78_40	203	195	1362378	6986.55	0.209434	190	0.974359	190	1	0	0.000397905
2107_AL960_1	78_41	164	156	1162484	7451.82	0.179974	150	0.961538	150	1	0	0.000339452
2107_AL960_1	78_42	127	126	897652	7124.22	0.162858	123	0.97619	123	1	0	0.000259132
2107_AL960_1	78_43	184	182	1319987	7252.68	0.205175	173	0.950549	173	1	0	0.000383881
2107_AL960_1	78_44	297	296	2125784	7181.7	0.185149	284	0.959459	284	1	0	0.000625877
2107_AL960_1	78_45	155	152	1144565	7530.03	0.138361	146	0.960526	146	1	0	0.000332038
2107_AL960_1	78_46	216	210	1381069	6576.52	0.213212	203	0.966667	203	1	0	0.000405686
2107_AL960_1	78_47	234	231	1530023	6623.48	0.237351	220	0.952381	220	1	0	0.000446547
2107_AL960_1	78_48	210	206	1396044	6776.91	0.229804	200	0.970874	200	1	0	0.000404242
2107_AL960_1	78_5	201	194	1461262	7532.28	0.192387	188	0.969072	188	1	0	0.000430042
2107_AL960_1	78_6	430	423	2950221	6974.52	0.223713	405	0.957447	405	1	0	0.000859037
2107_AL960_1	78_7	270	264	1948777	7381.73	0.18229	257	0.973485	257	1	0	0.000575342
2107_AL960_1	78_8	114246	110767	500554305	4518.98	0.0380851	105643	0.953741	99717	0.943905	8	0.111702
2107_AL960_1	78_9	343	335	2510314	7493.47	0.18275	321	0.958209	321	1	0	0.000723979
2107_AL960_1	79_1	12618	12216	78933453	6461.48	0.0316922	11970	0.979862	11858	0.990643	0	0.0226692
2107_AL960_1	79_10	9193	8901	58223776	6541.26	0.0344981	8722	0.97989	8647	0.991401	4	0.0167573
2107_AL960_1	79_11	123	120	1007951	8399.59	0.188805	116	0.966667	116	1	0	0.000299036
2107_AL960_1	79_12	14472	14036	88369523	6295.92	0.0301083	13782	0.981904	13680	0.992599	2	0.0255133
2107_AL960_1	79_13	11372	11058	72452523	6552.05	0.0288056	10884	0.984265	10784	0.990812	2	0.02097
2107_AL960_1	79_14	7239	7015	46964431	6694.86	0.026787	6895	0.982894	6840	0.992023	2	0.0137074
2107_AL960_1	79_15	17321	16815	108704078	6464.71	0.029895	16351	0.972406	16218	0.991866	0	0.0308741
2107_AL960_1	79_16	6209	5993	32154544	5365.35	0.0362614	5857	0.977307	5820	0.993683	4	0.00930615
2107_AL960_1	79_17	3875	3768	25203603	6688.85	0.0317896	3687	0.978503	3650	0.989965	9	0.00725361
2107_AL960_1	79_18	11704	11387	73225761	6430.65	0.0295839	11159	0.979977	11079	0.992831	6	0.0210525
2107_AL960_1	79_19	10312	10001	65602946	6559.64	0.0318831	9810	0.980902	9736	0.992457	6	0.0189422
2107_AL960_1	79_2	10714	10398	67907164	6530.79	0.0331467	10159	0.977015	10071	0.991338	0	0.0194732
2107_AL960_1	79_20	10764	10417	68701333	6595.12	0.0304781	10207	0.979841	10131	0.992554	3	0.0199308
2107_AL960_1	79_21	13443	13013	82185765	6315.67	0.030827	12595	0.967878	12494	0.991981	5	0.0233505
2107_AL960_1	79_22	11990	11625	74389427	6399.09	0.0285449	11421	0.982452	11329	0.991945	2	0.0215723
2107_AL960_1	79_23	10347	10026	65272817	6510.35	0.0305246	9883	0.985737	9800	0.991602	0	0.0189451
2107_AL960_1	79_24	10287	9979	64230655	6436.58	0.0313646	9822	0.984267	9740	0.991651	0	0.0186385
2107_AL960_1	79_25	10533	10217	65979375	6457.8	0.0298105	9989	0.977684	9905	0.991591	1	0.0189834
2107_AL960_1	79_26	12142	11800	76283767	6464.73	0.0288282	11562	0.979831	11465	0.99161	0	0.0219747
2107_AL960_1	79_27	10882	10578	67588213	6389.51	0.0292363	10374	0.980715	10280	0.990939	3	0.0195138
2107_AL960_1	79_28	19161	18597	117062613	6294.7	0.0296329	18166	0.976824	18006	0.991192	2	0.0332798
2107_AL960_1	79_29	9586	9312	61123814	6563.98	0.0282982	9141	0.981637	9063	0.991467	1	0.0177518
2107_AL960_1	79_3	18559	18051	116686252	6464.25	0.0275492	17645	0.977508	17511	0.992406	4	0.0332984
2107_AL960_1	79_30	14935	14508	93290781	6430.3	0.0299534	14185	0.977736	14062	0.991329	1	0.0267474
2107_AL960_1	79_31	13563	13147	83603919	6359.16	0.0292587	12911	0.982049	12817	0.992719	0	0.0242283
2107_AL960_1	79_32	16187	15699	98997467	6305.97	0.0293152	15253	0.971591	15114	0.990887	2	0.0280733
2107_AL960_1	79_33	10198	9910	64898576	6548.8	0.0313708	9721	0.980928	9646	0.992285	1	0.0187559
2107_AL960_1	79_34	5698	5529	37595386	6799.67	0.035073	5405	0.977573	5352	0.990194	1	0.0108548
2107_AL960_1	79_35	12527	12178	74831231	6144.79	0.0292443	11863	0.974134	11773	0.992413	3	0.0215077
2107_AL960_1	79_36	13770	13392	87705345	6549.08	0.0300984	13102	0.978345	12986	0.991146	1	0.0252311
2107_AL960_1	79_37	10888	10567	67320145	6370.79	0.0302152	10340	0.978518	10261	0.99236	1	0.0194733
2107_AL960_1	79_38	9929	9655	61924879	6413.76	0.0284086	9443	0.978042	9363	0.991528	3	0.0178265
2107_AL960_1	79_39	11665	11300	70898135	6274.17	0.0307819	10960	0.969912	10867	0.991515	1	0.020201
2107_AL960_1	79_4	11153	10850	68898282	6350.07	0.028492	10627	0.979447	10524	0.990308	4	0.019776
2107_AL960_1	79_40	16812	16272	102108940	6275.13	0.0299101	15888	0.976401	15765	0.992258	0	0.0290764
2107_AL960_1	79_41	15508	15079	94583042	6272.5	0.0287024	14739	0.977452	14602	0.990705	1	0.027016
2107_AL960_1	79_42	5221	5079	28092493	5531.11	0.0365819	4950	0.974601	4921	0.994141	0	0.0081647
2107_AL960_1	79_43	10332	10024	60705439	6056.01	0.0301857	9828	0.980447	9758	0.992877	1	0.0176433
2107_AL960_1	79_44	9602	9345	62054441	6640.39	0.0292002	9156	0.979775	9085	0.992246	4	0.0179587
2107_AL960_1	79_45	11323	10980	67624230	6158.86	0.0292415	10767	0.980601	10701	0.99387	0	0.0196202
2107_AL960_1	79_46	13761	13314	78622418	5905.24	0.032047	13059	0.980847	12973	0.993415	3	0.0226173
2107_AL960_1	79_47	12581	12204	78873231	6462.9	0.0300498	11788	0.965913	11701	0.99262	0	0.0223732
2107_AL960_1	79_48	11398	11075	70933722	6404.85	0.0314343	10848	0.979503	10755	0.991427	4	0.020423
2107_AL960_1	79_5	16997	16481	104981580	6369.85	0.0284674	16033	0.972817	15896	0.991455	5	0.0298262
2107_AL960_1	79_6	16765	16250	104872365	6453.68	0.0305112	15719	0.967323	15576	0.990903	6	0.0296103
2107_AL960_1	79_7	9574	9316	61244407	6574.11	0.0306261	9115	0.978424	9037	0.991443	2	0.0176849
2107_AL960_1	79_8	13461	13063	82534786	6318.21	0.0298032	12830	0.982163	12703	0.990101	0	0.0237348
2107_AL960_1	79_9	7160	6969	46019582	6603.47	0.0306398	6775	0.972162	6721	0.99203	2	0.0131693
2107_AL960_1	80_1	17227	16739	97133775	5802.84	0.0364717	16399	0.979688	16199	0.987804	5	0.0273947
2107_AL960_1	80_10	24477	23793	137183570	5765.71	0.034409	23259	0.977556	22976	0.987833	2	0.0384569
2107_AL960_1	80_11	20242	19620	110380547	5625.92	0.0338979	19272	0.982263	19055	0.98874	7	0.0312564
2107_AL960_1	80_12	22312	21653	122895896	5675.7	0.0315632	21099	0.974415	20844	0.987914	5	0.0343916
2107_AL960_1	80_13	22252	21588	121133033	5611.13	0.0315696	21092	0.977024	20815	0.986867	6	0.0340521
2107_AL960_1	80_14	15897	15427	91676626	5942.61	0.0297727	15123	0.980294	14916	0.986312	4	0.0258681
2107_AL960_1	80_15	13597	13187	73618303	5582.64	0.0337504	12864	0.975506	12714	0.98834	1	0.0207053
2107_AL960_1	80_16	23894	23145	125443335	5419.89	0.0331837	22334	0.96496	22059	0.987687	5	0.034557
2107_AL960_1	80_17	18724	18156	103511680	5701.24	0.0329054	17795	0.980117	17591	0.988536	3	0.02949
2107_AL960_1	80_18	19022	18477	107234556	5803.68	0.0337854	18123	0.980841	17896	0.987474	3	0.0303492
2107_AL960_1	80_19	27232	26430	149299956	5648.88	0.0337734	25467	0.963564	25173	0.988456	2	0.0411208
2107_AL960_1	80_2	16507	16043	94447324	5887.14	0.0357439	15743	0.9813	15571	0.989075	2	0.0268806
2107_AL960_1	80_20	15635	15132	90470820	5978.77	0.0347862	14745	0.974425	14573	0.988335	5	0.025477
2107_AL960_1	80_21	19156	18572	107680633	5798.01	0.0329365	18135	0.97647	17939	0.989192	8	0.0304202
2107_AL960_1	80_22	15677	15205	89036886	5855.76	0.0299158	14918	0.981125	14745	0.988403	1	0.0251664
2107_AL960_1	80_23	17476	16943	98016052	5785.05	0.0337484	16572	0.978103	16382	0.988535	5	0.0275975
2107_AL960_1	80_24	16849	16351	94394863	5773.03	0.0350651	16079	0.983365	15902	0.988992	9	0.0267587
2107_AL960_1	80_25	19189	18615	105624751	5674.17	0.0343827	18212	0.978351	17950	0.985614	2	0.0295771
2107_AL960_1	80_26	16635	16152	93817247	5808.4	0.0355636	15748	0.974988	15549	0.987363	1	0.0264743
2107_AL960_1	80_27	16181	15727	91252335	5802.27	0.0320289	15423	0.98067	15221	0.986903	1	0.0258837
2107_AL960_1	80_28	19446	18885	109606091	5803.87	0.0337495	18441	0.976489	18202	0.98704	0	0.0308226
2107_AL960_1	80_29	14640	14217	84251817	5926.13	0.0331159	13902	0.977843	13726	0.98734	3	0.0238487
2107_AL960_1	80_3	14133	13757	80539643	5854.45	0.0307459	13455	0.978048	13274	0.986548	2	0.0228147
2107_AL960_1	80_30	20233	19624	112181122	5716.53	0.0349118	19087	0.972636	18858	0.988002	4	0.0314273
2107_AL960_1	80_31	16267	15780	87552854	5548.34	0.0337472	15498	0.982129	15286	0.986321	2	0.0245562
2107_AL960_1	80_32	13614	13158	75795185	5760.39	0.0344141	12849	0.976516	12694	0.987937	4	0.0210368
2107_AL960_1	80_33	20632	19993	115605220	5782.28	0.0331612	19359	0.968289	19132	0.988274	6	0.0321191
2107_AL960_1	80_34	21441	20817	118344829	5685.01	0.0346189	20449	0.982322	20191	0.987383	6	0.0334206
2107_AL960_1	80_35	16451	15974	91014455	5697.66	0.0344456	15623	0.978027	15481	0.990911	3	0.0258474
2107_AL960_1	80_36	18958	18440	106310813	5765.23	0.0340744	18082	0.980586	17852	0.98728	3	0.0300863
2107_AL960_1	80_37	8056	7832	45007770	5746.65	0.0350711	7671	0.979443	7568	0.986573	2	0.0128209
2107_AL960_1	80_38	17969	17472	98113480	5615.47	0.0317786	17173	0.982887	16971	0.988237	4	0.027847
2107_AL960_1	80_39	16218	15718	90338174	5747.43	0.0348471	15418	0.980914	15231	0.987871	0	0.0255761
2107_AL960_1	80_4	16415	15884	92060095	5795.78	0.0341933	15537	0.978154	15361	0.988672	1	0.025995
2107_AL960_1	80_40	26065	25224	143038947	5670.75	0.0315648	24622	0.976134	24285	0.986313	1	0.0399758
2107_AL960_1	80_41	15590	15130	90616742	5989.21	0.0299216	14817	0.979313	14649	0.988662	1	0.0256772
2107_AL960_1	80_42	13537	13171	66621527	5058.2	0.0362387	12912	0.980336	12800	0.991326	2	0.0191295
2107_AL960_1	80_43	9221	8960	48747992	5440.62	0.0366164	8739	0.975335	8652	0.990045	0	0.0139475
2107_AL960_1	80_44	18149	17642	102678597	5820.12	0.0334078	17235	0.97693	17004	0.986597	1	0.0289898
2107_AL960_1	80_45	10193	9875	53630596	5430.95	0.0331731	9717	0.984	9641	0.992179	0	0.0155254
2107_AL960_1	80_46	14219	13793	75133440	5447.22	0.0355388	13556	0.982817	13399	0.988418	1	0.0214903
2107_AL960_1	80_47	16934	16438	95664142	5819.69	0.0328218	16132	0.981385	15927	0.987292	4	0.0269986
2107_AL960_1	80_48	17780	17264	99291812	5751.38	0.03375	16944	0.981464	16775	0.990026	5	0.0282002
2107_AL960_1	80_5	25653	24889	139996274	5624.83	0.0323272	24422	0.981237	24107	0.987102	0	0.0392007
2107_AL960_1	80_6	13679	13288	78243184	5888.26	0.0361359	13041	0.981412	12878	0.987501	2	0.022155
2107_AL960_1	80_7	20151	19537	112815144	5774.44	0.0322861	19095	0.977376	18885	0.989002	5	0.0317952
2107_AL960_1	80_8	19466	18898	109580805	5798.54	0.0336033	18499	0.978887	18256	0.986864	3	0.0308937
2107_AL960_1	80_9	16799	16301	93257919	5720.99	0.0349301	16018	0.982639	15828	0.988138	9	0.0263833
2107_AL960_1	81_1	25827	25043	117549172	4693.89	0.0400777	24070	0.961147	23376	0.971167	5	0.0309023
2107_AL960_1	81_10	27763	26925	124292172	4616.24	0.0409294	25990	0.965274	25310	0.973836	8	0.0329525
2107_AL960_1	81_11	31464	30498	138970265	4556.7	0.0384804	29325	0.961538	28525	0.97272	8	0.036618
2107_AL960_1	81_12	26377	25567	118201259	4623.2	0.0372115	24723	0.966989	24133	0.976136	7	0.0315833
2107_AL960_1	81_13	22744	22067	101511803	4600.16	0.037113	21408	0.970136	20867	0.974729	1	0.0271764
2107_AL960_1	81_14	24639	23929	112441311	4698.96	0.0360215	22951	0.959129	22391	0.9756	10	0.029537
2107_AL960_1	81_15	16408	15907	67065035	4216.07	0.042761	15414	0.969007	15074	0.977942	1	0.017944
2107_AL960_1	81_16	130	129	953181	7389	0.182599	126	0.976744	126	1	0	0.000283717
2107_AL960_1	81_17	36682	35518	165463548	4658.58	0.0371482	33913	0.954812	32960	0.971899	11	0.0427834
2107_AL960_1	81_18	30939	30032	139802094	4655.1	0.0390479	29002	0.965703	28241	0.97376	8	0.0369295
2107_AL960_1	81_19	27836	26971	127750095	4736.57	0.0387879	25926	0.961255	25236	0.973386	8	0.0338404
2107_AL960_1	81_2	27591	26746	128185758	4792.71	0.03961	25735	0.9622	25091	0.974976	7	0.0337875
2107_AL960_1	81_20	23334	22639	107244514	4737.16	0.0411494	21788	0.96241	21260	0.975766	3	0.0284436
2107_AL960_1	81_21	26358	25524	120491847	4720.73	0.0386628	24697	0.967599	24165	0.978459	1	0.0323012
2107_AL960_1	81_22	5633	5454	22347855	4097.52	0.0479996	5159	0.945911	5044	0.977709	4	0.00578574
2107_AL960_1	81_23	23955	23229	109032417	4693.81	0.0374956	22373	0.96315	21858	0.976981	4	0.0289357
2107_AL960_1	81_24	294	293	2152524	7346.5	0.188054	283	0.96587	283	1	0	0.000623338
2107_AL960_1	81_25	26773	25943	120586244	4648.12	0.0400721	25067	0.966234	24396	0.973232	8	0.0318812
2107_AL960_1	81_26	30302	29395	134759215	4584.43	0.0396319	28271	0.961762	27424	0.97004	10	0.0352702
2107_AL960_1	81_27	33242	32266	146204842	4531.24	0.0375579	30945	0.959059	30213	0.976345	18	0.0383799
2107_AL960_1	81_28	31111	30165	137799862	4568.2	0.0406935	29119	0.965324	28332	0.972973	4	0.0363652
2107_AL960_1	81_29	26911	26101	119211845	4567.33	0.0388159	25104	0.961802	24483	0.975263	2	0.031451
2107_AL960_1	81_3	35678	34620	163347608	4718.3	0.0360125	33480	0.967071	32563	0.972611	11	0.0429557
2107_AL960_1	81_30	32459	31446	145553938	4628.69	0.0389285	30441	0.96804	29634	0.97349	8	0.0381586
2107_AL960_1	81_31	26913	26067	120688075	4629.92	0.0394725	25209	0.967085	24533	0.973184	4	0.0318825
2107_AL960_1	81_32	19969	19394	83833921	4322.67	0.0419669	18650	0.961638	18197	0.97571	0	0.0219883
2107_AL960_1	81_33	28487	27524	129694142	4712.04	0.0376114	26403	0.959272	25646	0.971329	6	0.0336706
2107_AL960_1	81_34	32087	31091	142623222	4587.28	0.0395797	30093	0.967901	29352	0.975376	13	0.0377108
2107_AL960_1	81_35	28215	27351	123084055	4500.17	0.0378222	26029	0.951665	25459	0.978101	10	0.0324962
2107_AL960_1	81_36	26676	25907	118314559	4566.9	0.0406774	25096	0.968696	24443	0.97398	6	0.0313272
2107_AL960_1	81_37	23155	22420	102460604	4570.05	0.0394446	21570	0.962087	21072	0.976912	4	0.0270929
2107_AL960_1	81_38	28330	27456	124500158	4534.53	0.0366081	26559	0.96733	25871	0.974095	4	0.0330458
2107_AL960_1	81_39	28394	27532	127766658	4640.66	0.03795	26542	0.964042	25851	0.973966	0	0.033741
2107_AL960_1	81_4	203	200	1473893	7369.47	0.185599	195	0.975	195	1	0	0.000431746
2107_AL960_1	81_40	23373	22594	105616856	4674.55	0.0389191	21971	0.972426	21419	0.974876	0	0.0279693
2107_AL960_1	81_41	41202	39924	186593854	4673.73	0.036084	38707	0.969517	37599	0.971375	6	0.048696
2107_AL960_1	81_42	22282	21687	93055524	4290.84	0.0395903	20917	0.964495	20512	0.980638	6	0.0250146
2107_AL960_1	81_43	13942	13536	58501992	4321.96	0.0408607	12955	0.957077	12659	0.977152	1	0.0155173
2107_AL960_1	81_44	24790	23995	110693649	4613.2	0.0385707	23139	0.964326	22591	0.976317	6	0.0294377
2107_AL960_1	81_45	23778	23010	103520732	4498.95	0.0394802	22112	0.960973	21639	0.978609	9	0.0276391
2107_AL960_1	81_46	25260	24469	108858343	4448.83	0.040084	23500	0.960399	22962	0.977106	7	0.0288667
2107_AL960_1	81_47	23710	22917	106836085	4661.87	0.0381973	22175	0.967622	21611	0.974566	4	0.0285195
2107_AL960_1	81_48	23066	22355	104642854	4680.96	0.037998	21657	0.968777	21147	0.976451	7	0.0280093
2107_AL960_1	81_5	11503	11126	34157201	3070.03	0.0610432	10247	0.920996	10040	0.979799	3	0.0085104
2107_AL960_1	81_6	33525	32535	153041930	4703.92	0.0393242	31397	0.965022	30527	0.97229	7	0.0401858
2107_AL960_1	81_7	20084	19443	90862556	4673.28	0.0386653	18887	0.971404	18355	0.971832	2	0.0242277
2107_AL960_1	81_8	38349	37197	172265330	4631.16	0.0374914	36216	0.973627	35291	0.974459	3	0.0457163
2107_AL960_1	81_9	26253	25513	124062393	4862.71	0.0380798	24393	0.956101	23740	0.97323	7	0.0322422
2107_AL960_1	82_1	27764	26934	121088135	4495.74	0.0413123	25980	0.96458	25355	0.975943	8	0.0321998
2107_AL960_1	82_10	28802	27905	124843285	4473.87	0.0436618	26728	0.957821	26131	0.977664	5	0.0331654
2107_AL960_1	82_11	20982	20342	90915984	4469.37	0.0395645	19666	0.966768	19179	0.975236	2	0.0243891
2107_AL960_1	82_12	19071	18449	80690114	4373.68	0.041946	17777	0.963575	17386	0.978005	4	0.0216255
2107_AL960_1	82_13	29122	28231	125121918	4432.08	0.0393544	27388	0.970139	26804	0.978677	6	0.0336179
2107_AL960_1	82_14	18301	17747	74944314	4222.93	0.0397649	17233	0.971037	16833	0.976789	1	0.0202147
2107_AL960_1	82_15	16798	16288	70727016	4342.28	0.0412472	15713	0.964698	15361	0.977598	6	0.0189563
2107_AL960_1	82_16	21649	20974	88947868	4240.86	0.0415525	20068	0.956804	19620	0.977676	6	0.0235471
2107_AL960_1	82_17	24051	23303	104531252	4485.74	0.0390527	22528	0.966742	22032	0.977983	2	0.0279868
2107_AL960_1	82_18	20962	20325	92183100	4535.45	0.041259	19659	0.967232	19204	0.976855	16	0.0247113
2107_AL960_1	82_19	24521	23758	106224932	4471.12	0.0412081	22984	0.967422	22419	0.975418	2	0.028566
2107_AL960_1	82_2	30929	29968	132562055	4423.45	0.0435121	28884	0.963828	28172	0.97535	4	0.0353089
2107_AL960_1	82_20	24418	23725	107747553	4541.52	0.0412828	22972	0.968261	22502	0.97954	3	0.0290715
2107_AL960_1	82_21	6060	5896	23827808	4041.35	0.0513666	5673	0.962178	5558	0.979729	8	0.00635731
2107_AL960_1	82_22	22466	21801	97850771	4488.36	0.0387246	21050	0.965552	20582	0.977767	15	0.0263893
2107_AL960_1	82_23	30153	29258	126652871	4328.83	0.0401456	28290	0.966915	27663	0.977837	3	0.0340013
2107_AL960_1	82_24	6731	6523	23469147	3597.91	0.0615334	6300	0.965813	6174	0.98	1	0.006243
2107_AL960_1	82_25	26228	25435	114038902	4483.54	0.0402998	24573	0.96611	24004	0.976845	9	0.0305861
2107_AL960_1	82_26	5134	4974	18533997	3726.18	0.0684872	4779	0.960796	4687	0.980749	0	0.00493064
2107_AL960_1	82_27	17664	17120	75038404	4383.08	0.0421911	16507	0.964194	16138	0.977646	3	0.0200576
2107_AL960_1	82_28	26763	25987	117069358	4504.92	0.0406126	25193	0.969446	24532	0.973763	10	0.0310935
2107_AL960_1	82_29	27113	26301	115314751	4384.42	0.041138	25400	0.965743	24807	0.976654	6	0.0308886
2107_AL960_1	82_3	22565	21899	101721746	4645.04	0.0372341	21175	0.966939	20618	0.973695	3	0.0271608
2107_AL960_1	82_30	23356	22720	100205616	4410.46	0.0416832	22149	0.974868	21652	0.977561	2	0.0269583
2107_AL960_1	82_31	25188	24449	110728352	4528.95	0.0411431	23667	0.968015	23142	0.977817	2	0.0296537
2107_AL960_1	82_32	21856	21237	90983495	4284.2	0.0422373	20432	0.962094	19888	0.973375	0	0.0240115
2107_AL960_1	82_33	25657	24820	110264079	4442.55	0.0414767	24073	0.969903	23504	0.976364	13	0.0296974
2107_AL960_1	82_34	23198	22512	101310665	4500.3	0.0420295	21775	0.967262	21294	0.97791	8	0.027216
2107_AL960_1	82_35	4379	4233	10757377	2541.31	0.0889487	3818	0.901961	3781	0.990309	3	0.00272755
2107_AL960_1	82_36	27259	26444	116182638	4393.53	0.0417783	25476	0.963394	24938	0.978882	3	0.0310221
2107_AL960_1	82_37	27396	26585	114968501	4324.56	0.041299	25483	0.958548	24931	0.978339	4	0.0306395
2107_AL960_1	82_38	37276	36153	153229679	4238.37	0.0404725	34751	0.96122	33860	0.97436	6	0.0403549
2107_AL960_1	82_39	20480	19893	82823788	4163.46	0.0445983	19203	0.965314	18779	0.97792	5	0.0222018
2107_AL960_1	82_4	32209	31219	135570077	4342.55	0.0411035	29865	0.956629	29195	0.977566	16	0.035662
2107_AL960_1	82_40	15501	15053	59371780	3944.18	0.0458142	14615	0.970903	14305	0.978789	1	0.0159612
2107_AL960_1	82_41	26535	25736	115300688	4480.13	0.0385745	24714	0.960289	24134	0.976532	6	0.0306799
2107_AL960_1	82_42	18620	18077	73161144	4047.19	0.0427389	17393	0.962162	17067	0.981257	4	0.0198405
2107_AL960_1	82_43	17512	16940	72607803	4286.17	0.0428635	16331	0.96405	16011	0.980405	2	0.0196435
2107_AL960_1	82_44	26885	26083	114353252	4384.21	0.0419851	25238	0.967603	24653	0.976821	5	0.0308433
2107_AL960_1	82_45	15552	15062	65883604	4374.16	0.0419549	14542	0.965476	14282	0.982121	5	0.0179556
2107_AL960_1	82_46	22648	21953	93108488	4241.26	0.0418179	21071	0.959823	20617	0.978454	12	0.0248953
2107_AL960_1	82_47	26723	25971	114763941	4418.93	0.0404591	25062	0.964999	24478	0.976698	11	0.0307767
2107_AL960_1	82_48	23386	22675	100104680	4414.76	0.040704	21933	0.967277	21457	0.978298	6	0.0268391
2107_AL960_1	82_5	23366	22642	102402346	4522.67	0.0413329	21923	0.968245	21395	0.975916	5	0.0273692
2107_AL960_1	82_6	28171	27333	121661991	4451.1	0.0421679	26204	0.958695	25553	0.975156	21	0.03212
2107_AL960_1	82_7	19577	18958	83541693	4406.67	0.041878	18336	0.967191	17958	0.979385	2	0.0225254
2107_AL960_1	82_8	14238	13813	55200844	3996.3	0.0466283	13428	0.972128	13110	0.976318	1	0.0148101
2107_AL960_1	82_9	25475	24706	111415664	4509.66	0.041804	23983	0.970736	23401	0.975733	10	0.0299653
2107_AL960_1	83_1	21885	21158	94536918	4468.14	0.0396237	20322	0.960488	20123	0.990208	3	0.0260663
2107_AL960_1	83_10	207	207	1403906	6782.15	0.211546	193	0.932367	193	1	0	0.000401533
2107_AL960_1	83_11	346	337	1497624	4443.99	0.113723	321	0.952522	318	0.990654	0	0.000422962
2107_AL960_1	83_12	122	120	773763	6448.02	0.166993	117	0.975	117	1	0	0.000227507
2107_AL960_1	83_13	76	76	504046	6632.18	0.204374	74	0.973684	74	1	0	0.000150427
2107_AL960_1	83_14	81	81	563807	6960.58	0.133994	78	0.962963	78	1	0	0.000160199
2107_AL960_1	83_15	89	89	635737	7143.11	0.161317	85	0.955056	85	1	0	0.000183618
2107_AL960_1	83_16	55	53	366821	6921.15	0.166231	53	1	53	1	0	0.000110915
2107_AL960_1	83_17	17622	17002	74385052	4375.08	0.0392008	16305	0.959005	16124	0.988899	10	0.0205749
2107_AL960_1	83_18	40245	38983	169672527	4352.47	0.0390588	37358	0.958315	37019	0.990926	5	0.0457838
2107_AL960_1	83_19	21515	20832	91474328	4391.05	0.0402091	20050	0.962462	19867	0.990873	8	0.0252939
2107_AL960_1	83_2	148	147	1079172	7341.31	0.158815	145	0.986395	145	1	0	0.00032054
2107_AL960_1	83_20	157	154	1061478	6892.71	0.21089	145	0.941558	145	1	0	0.000307815
2107_AL960_1	83_21	32011	30934	138620056	4481.16	0.0373787	29645	0.958331	29392	0.991466	18	0.0378357
2107_AL960_1	83_22	21255	20601	92550015	4492.5	0.0357584	19712	0.956847	19563	0.992441	13	0.0255222
2107_AL960_1	83_23	18169	17591	76949625	4374.37	0.0389495	16822	0.956284	16657	0.990191	2	0.0212823
2107_AL960_1	83_24	11313	10954	43555217	3976.19	0.0455565	10438	0.952894	10348	0.991378	5	0.0119501
2107_AL960_1	83_25	27969	27128	120367521	4437.02	0.0361353	25899	0.954696	25649	0.990347	18	0.0327997
2107_AL960_1	83_26	128	127	905382	7128.99	0.202354	123	0.968504	123	1	0	0.000260405
2107_AL960_1	83_27	36806	35679	152433300	4272.35	0.0383325	33802	0.947392	33480	0.990474	30	0.0408928
2107_AL960_1	83_28	21247	20567	88480494	4302.06	0.0408572	19606	0.953275	19450	0.992043	9	0.0243139
2107_AL960_1	83_29	99	99	722411	7297.08	0.171048	94	0.949495	94	1	0	0.00021305
2107_AL960_1	83_3	97	95	682468	7183.87	0.219942	87	0.915789	87	1	0	0.000187091
2107_AL960_1	83_30	149	147	935739	6365.57	0.239941	145	0.986395	145	1	0	0.000281205
2107_AL960_1	83_31	91	90	648543	7206.03	0.17059	88	0.977778	88	1	0	0.00018713
2107_AL960_1	83_32	15726	15251	61118806	4007.53	0.0428511	14639	0.959871	14484	0.989412	4	0.0168073
2107_AL960_1	83_33	128	127	884379	6963.61	0.213366	120	0.944882	120	1	0	0.000254307
2107_AL960_1	83_34	160	155	999636	6449.26	0.17722	151	0.974194	151	1	0	0.000295546
2107_AL960_1	83_35	13910	13458	56898968	4227.89	0.0406957	12908	0.959132	12808	0.992253	11	0.0158422
2107_AL960_1	83_36	27909	27070	118986198	4395.5	0.0378318	25814	0.953602	25528	0.988921	4	0.032344
2107_AL960_1	83_37	91	88	631824	7179.82	0.207152	87	0.988636	87	1	0	0.000187544
2107_AL960_1	83_38	74	72	473350	6574.31	0.183153	72	1	72	1	0	0.000143832
2107_AL960_1	83_39	21448	20752	90624629	4367.03	0.0393791	19818	0.954992	19643	0.99117	12	0.0248849
2107_AL960_1	83_4	36171	35013	150064781	4285.97	0.039145	33769	0.96447	33444	0.990376	15	0.0409246
2107_AL960_1	83_40	88	88	549322	6242.3	0.261376	83	0.943182	83	1	0	0.000157301
2107_AL960_1	83_41	64	63	427094	6779.27	0.222279	62	0.984127	62	1	0	0.000128214
2107_AL960_1	83_42	18168	17627	72940571	4138	0.0386888	17004	0.964656	16854	0.991179	13	0.020312
2107_AL960_1	83_43	14695	14217	61475851	4324.11	0.0385442	13753	0.967363	13637	0.991565	12	0.0171915
2107_AL960_1	83_44	20759	20127	89114749	4427.62	0.0389963	19263	0.957073	19071	0.990033	8	0.0244877
2107_AL960_1	83_45	65	64	397356	6208.69	0.231687	61	0.953125	61	1	0	0.000118233
2107_AL960_1	83_46	99	96	540069	5625.72	0.238666	93	0.96875	93	1	0	0.000159274
2107_AL960_1	83_47	38577	37340	168862419	4522.29	0.036577	35452	0.949438	35114	0.990466	9	0.0450312
2107_AL960_1	83_48	91	86	565021	6570.01	0.21954	81	0.94186	81	1	0	0.000165756
2107_AL960_1	83_5	19983	19331	85705994	4433.6	0.0379395	18542	0.959185	18387	0.991641	10	0.0236223
2107_AL960_1	83_6	24377	23605	103234569	4373.42	0.0402606	22573	0.95628	22352	0.99021	6	0.0284253
2107_AL960_1	83_7	19225	18604	83330548	4479.17	0.0376746	17735	0.95329	17574	0.990922	3	0.0228998
2107_AL960_1	83_8	17893	17323	67807373	3914.3	0.0425974	16658	0.961612	16491	0.989975	8	0.0185732
2107_AL960_1	83_9	163	159	1121790	7055.28	0.189632	150	0.943396	150	1	0	0.000323759
2107_AL960_1	84_1	115783	111666	494458583	4428.01	0.040068	107522	0.962889	104133	0.968481	23	0.117205
2107_AL960_1	84_10	512	504	3538177	7020.19	0.204028	487	0.96627	487	1	0	0.0010397
2107_AL960_1	84_11	269	266	1902524	7152.35	0.203192	251	0.943609	251	1	0	0.000550424
2107_AL960_1	84_12	300	291	1956976	6725	0.188085	287	0.986254	287	1	0	0.000582278
2107_AL960_1	84_13	172	170	1191353	7007.96	0.235498	163	0.958824	163	1	0	0.000348274
2107_AL960_1	84_14	219	215	1513466	7039.38	0.176036	210	0.976744	210	1	0	0.000446783
2107_AL960_1	84_15	223	222	1551681	6989.55	0.21873	214	0.963964	214	1	0	0.000444334
2107_AL960_1	84_16	5460	5245	18781088	3580.76	0.059457	5029	0.958818	4898	0.973951	0	0.00484184
2107_AL960_1	84_17	207	203	1408042	6936.17	0.178337	198	0.975369	198	1	0	0.000407672
2107_AL960_1	84_18	93645	90453	411805713	4552.7	0.0388175	87291	0.965043	84840	0.971922	44	0.100422
2107_AL960_1	84_19	87554	84364	386123371	4576.87	0.0386153	81005	0.960184	78763	0.972323	34	0.0951754
2107_AL960_1	84_2	381	376	2757281	7333.19	0.205654	365	0.970745	365	1	0	0.000808791
2107_AL960_1	84_20	417	414	3026135	7309.5	0.200198	392	0.94686	392	1	0	0.000862651
2107_AL960_1	84_21	197	191	1360786	7124.53	0.224878	184	0.963351	184	1	0	0.000398813
2107_AL960_1	84_22	76000	73447	339175291	4617.96	0.0370851	70057	0.953844	68193	0.973393	19	0.0849141
2107_AL960_1	84_23	75407	72802	326471749	4484.38	0.0388679	69095	0.949081	67122	0.971445	16	0.0805719
2107_AL960_1	84_24	35718	34477	135184808	3921.01	0.0467648	33080	0.95948	32180	0.972793	7	0.0342906
2107_AL960_1	84_25	71753	69223	314300612	4540.41	0.0391199	65707	0.949208	63671	0.969014	22	0.0773797
2107_AL960_1	84_26	351	347	2536201	7308.94	0.217805	335	0.965418	335	1	0	0.000750665
2107_AL960_1	84_27	224	222	1645481	7412.08	0.18199	212	0.954955	212	1	0	0.000474756
2107_AL960_1	84_28	65341	63095	275527340	4366.86	0.0403089	60848	0.964387	59158	0.972226	15	0.0686884
2107_AL960_1	84_29	48500	46841	214935230	4588.61	0.0382949	45300	0.967101	44076	0.97298	13	0.055221
2107_AL960_1	84_3	271	267	1924335	7207.25	0.193476	255	0.955056	255	1	0	0.000564483
2107_AL960_1	84_30	86172	83221	365259463	4389.03	0.0387667	80485	0.967124	78288	0.972703	33	0.0901521
2107_AL960_1	84_31	220	217	1517052	6991.02	0.236966	210	0.967742	210	1	0	0.000439192
2107_AL960_1	84_32	238	234	1604010	6854.74	0.208329	227	0.970085	227	1	0	0.000474493
2107_AL960_1	84_33	316	314	2264097	7210.5	0.193251	303	0.964968	303	1	0	0.000664692
2107_AL960_1	84_34	123063	118725	520759088	4386.26	0.0395813	114121	0.961221	110899	0.971767	29	0.124169
2107_AL960_1	84_35	49448	47709	215765108	4522.52	0.0390723	45691	0.957702	44523	0.974437	16	0.0551665
2107_AL960_1	84_36	465	458	3165680	6911.97	0.201502	439	0.958515	439	1	0	0.000904008
2107_AL960_1	84_37	61861	59750	266839580	4465.93	0.0397483	57247	0.958109	55542	0.970217	30	0.0670453
2107_AL960_1	84_38	192	188	1225810	6520.27	0.215271	182	0.968085	182	1	0	0.000358433
2107_AL960_1	84_39	96233	92835	412095144	4439.01	0.0406111	89265	0.961545	86632	0.970504	20	0.100157
2107_AL960_1	84_4	218	215	1563912	7274.01	0.21089	205	0.953488	205	1	0	0.000452294
2107_AL960_1	84_40	196	193	1260685	6532.05	0.254502	182	0.943005	182	1	2	0.000362211
2107_AL960_1	84_41	303	286	1796352	6280.95	0.165052	277	0.968531	277	1	0	0.000519076
2107_AL960_1	84_42	186	184	1193483	6486.32	0.251294	174	0.945652	174	1	0	0.000345144
2107_AL960_1	84_43	57606	55581	251310797	4521.52	0.0378098	53118	0.955686	51674	0.972815	17	0.063512
2107_AL960_1	84_44	84259	81462	366340208	4497.07	0.0386119	78181	0.959724	75804	0.969596	43	0.0894096
2107_AL960_1	84_45	157	157	1090878	6948.27	0.172356	154	0.980892	154	1	0	0.000326745
2107_AL960_1	84_46	239	229	1511465	6600.28	0.175907	224	0.978166	224	1	0	0.000447298
2107_AL960_1	84_47	273	271	2023430	7466.53	0.188149	259	0.95572	259	1	0	0.000590455
2107_AL960_1	84_48	235	229	1652522	7216.25	0.184194	224	0.978166	224	1	0	0.000494104
2107_AL960_1	84_5	195	195	1333711	6839.54	0.239026	189	0.969231	189	1	0	0.000395839
2107_AL960_1	84_6	478	470	3388283	7209.11	0.210956	451	0.959574	451	1	0	0.000987981
2107_AL960_1	84_7	277	274	2021362	7377.23	0.20995	267	0.974453	267	1	1	0.00059473
2107_AL960_1	84_8	309	308	2184252	7091.73	0.211319	300	0.974026	300	1	0	0.000648582
2107_AL960_1	84_9	101022	97573	445816541	4569.06	0.0383048	92754	0.950611	89874	0.96895	36	0.107907
2107_AL960_1	85_1	28957	27982	128634290	4597.04	0.0416993	27006	0.96512	26834	0.993631	0	0.0361783
2107_AL960_1	85_10	30381	29298	133016287	4540.11	0.0433608	28419	0.969998	28250	0.994053	1	0.0374375
2107_AL960_1	85_11	29428	28513	127925517	4486.57	0.0402199	27485	0.963946	27322	0.994069	0	0.0359046
2107_AL960_1	85_12	20691	19979	95526736	4781.36	0.0394421	19306	0.966315	19204	0.994717	7	0.0269019
2107_AL960_1	85_13	21326	20636	83908923	4066.14	0.0449458	19953	0.966903	19843	0.994487	0	0.0237051
2107_AL960_1	85_14	16819	16262	75033284	4614.03	0.0392728	15709	0.965994	15606	0.993443	0	0.0212681
2107_AL960_1	85_15	16581	16023	75949649	4740.04	0.0412966	15517	0.96842	15442	0.995167	0	0.0216829
2107_AL960_1	85_16	92	90	631934	7021.49	0.176982	88	0.977778	88	1	0	0.000179988
2107_AL960_1	85_17	24976	24145	112555162	4661.63	0.0408147	23177	0.959909	23035	0.993873	6	0.0314258
2107_AL960_1	85_18	20380	19724	93207316	4725.58	0.0408974	19220	0.974447	19128	0.995213	0	0.0265837
2107_AL960_1	85_19	45323	43780	211375606	4828.13	0.0377567	42465	0.969963	42238	0.994654	11	0.0586969
2107_AL960_1	85_2	23188	22418	103807787	4630.56	0.0435841	21608	0.963868	21475	0.993845	1	0.0292138
2107_AL960_1	85_20	24347	23536	110979621	4715.31	0.0416605	22886	0.972383	22766	0.994757	0	0.0315468
2107_AL960_1	85_21	2946	2852	13156238	4612.99	0.0542401	2809	0.984923	2797	0.995728	7	0.00385112
2107_AL960_1	85_22	140	140	1006987	7192.76	0.213982	136	0.971429	136	1	0	0.000300429
2107_AL960_1	85_23	23177	22384	105966793	4734.04	0.0398618	21699	0.969398	21572	0.994147	2	0.0300349
2107_AL960_1	85_24	8930	8642	35032083	4053.7	0.0562618	8346	0.965749	8301	0.994608	0	0.00997077
2107_AL960_1	85_25	26461	25531	118118416	4626.47	0.0413339	24662	0.965963	24535	0.99485	0	0.033318
2107_AL960_1	85_26	31382	30379	135889265	4473.13	0.0421211	29168	0.960137	29003	0.994343	0	0.0379249
2107_AL960_1	85_27	24691	23926	108909665	4551.94	0.039037	23195	0.969447	23058	0.994094	0	0.0309281
2107_AL960_1	85_28	301	295	1994797	6762.02	0.191937	289	0.979661	289	1	0	0.000601589
2107_AL960_1	85_29	13640	13185	59568532	4517.9	0.0434156	12752	0.96716	12679	0.994275	0	0.0169691
2107_AL960_1	85_3	204	201	1550929	7716.06	0.198996	196	0.975124	196	1	0	0.000462653
2107_AL960_1	85_30	21074	20386	94627439	4641.79	0.0398489	19691	0.965908	19585	0.994617	2	0.0267493
2107_AL960_1	85_31	17024	16447	75561069	4594.22	0.0413761	15906	0.967106	15825	0.994908	0	0.0215174
2107_AL960_1	85_32	7207	6973	29984357	4300.07	0.0487614	6757	0.969023	6730	0.996004	5	0.00860794
2107_AL960_1	85_33	26024	25135	118437392	4712.05	0.0411712	24223	0.963716	24067	0.99356	7	0.033281
2107_AL960_1	85_34	20343	19662	90565798	4606.13	0.0419128	19049	0.968823	18957	0.99517	6	0.025663
2107_AL960_1	85_35	20877	20245	91511469	4520.2	0.0394078	19502	0.9633	19394	0.994462	0	0.025901
2107_AL960_1	85_36	11030	10641	49770625	4677.25	0.0488121	10329	0.970679	10273	0.994578	4	0.0142008
2107_AL960_1	85_37	23067	22334	101311933	4536.22	0.0414678	21456	0.960688	21333	0.994267	6	0.0285279
2107_AL960_1	85_38	156	155	1031125	6652.42	0.201961	147	0.948387	147	1	0	0.0002987
2107_AL960_1	85_39	17149	16572	77644772	4685.3	0.042144	16037	0.967717	15938	0.993827	1	0.0220894
2107_AL960_1	85_4	16921	16353	74851493	4577.23	0.0425894	15820	0.967407	15730	0.994311	5	0.0212729
2107_AL960_1	85_40	43101	41585	187218881	4502.08	0.0397308	40121	0.964795	39902	0.994542	16	0.0518354
2107_AL960_1	85_41	14453	13965	64272187	4602.38	0.039878	13502	0.966846	13418	0.993779	6	0.0183058
2107_AL960_1	85_42	141	139	960835	6912.48	0.226948	135	0.971223	135	1	0	0.000281798
2107_AL960_1	85_43	161	161	1127977	7006.07	0.234869	157	0.975155	157	1	0	0.000325499
2107_AL960_1	85_44	20082	19389	91949097	4742.33	0.0406315	18818	0.97055	18706	0.994048	0	0.0261044
2107_AL960_1	85_45	15617	15099	70398967	4662.49	0.0395649	14586	0.966024	14497	0.993898	1	0.0200323
2107_AL960_1	85_46	188	186	1314655	7068.04	0.174824	181	0.973118	181	1	0	0.000381391
2107_AL960_1	85_47	13994	13558	65488034	4830.21	0.0403637	13179	0.972046	13102	0.994157	2	0.0186536
2107_AL960_1	85_48	157	155	1198733	7733.76	0.198057	153	0.987097	153	1	0	0.000360054
2107_AL960_1	85_5	10282	9919	47101709	4748.63	0.0420542	9634	0.971267	9589	0.995329	0	0.0135201
2107_AL960_1	85_6	16062	15559	75689836	4864.7	0.0429501	15082	0.969343	15000	0.994563	0	0.0216151
2107_AL960_1	85_7	24985	24155	112172211	4643.85	0.0402484	23185	0.959843	23048	0.994091	0	0.0314718
2107_AL960_1	85_8	26469	25603	119761432	4677.63	0.0393595	24830	0.969808	24692	0.994442	1	0.033864
2107_AL960_1	85_9	288	287	2169549	7559.4	0.203484	274	0.954704	274	1	1	0.00063335
2107_AL960_1	86_1	27431	26574	145071600	5459.16	0.0358399	25764	0.969519	25556	0.991927	3	0.0407208
2107_AL960_1	86_10	35886	34784	183564426	5277.27	0.0358211	33388	0.959867	33112	0.991734	3	0.0506645
2107_AL960_1	86_11	34153	33056	173637071	5252.82	0.0325701	31944	0.96636	31683	0.991829	1	0.0483068
2107_AL960_1	86_12	25264	24461	133062824	5439.79	0.0328011	23684	0.968235	23492	0.991893	5	0.0374433
2107_AL960_1	86_13	21391	20700	112584053	5438.84	0.0334995	20020	0.96715	19866	0.992308	0	0.0317925
2107_AL960_1	86_14	25281	24537	133616124	5445.5	0.0314662	23677	0.964951	23493	0.992229	0	0.0375653
2107_AL960_1	86_15	23834	23144	125704330	5431.4	0.0334367	22314	0.964138	22166	0.993367	1	0.0352583
2107_AL960_1	86_16	9760	9438	47139964	4994.7	0.0393563	9135	0.967896	9075	0.993432	1	0.0134088
2107_AL960_1	86_17	38487	37282	194288704	5211.33	0.0330987	35718	0.958049	35370	0.990257	0	0.0534779
2107_AL960_1	86_18	211	207	1654822	7994.31	0.197562	202	0.975845	202	1	0	0.000491925
2107_AL960_1	86_19	274	269	2158415	8023.85	0.192846	264	0.981413	264	1	0	0.000639621
2107_AL960_1	86_2	1483	1437	7265856	5056.27	0.106872	1379	0.959638	1374	0.996374	0	0.00209036
2107_AL960_1	86_20	30132	29166	157022211	5383.74	0.035722	28190	0.966536	27972	0.992267	0	0.0439899
2107_AL960_1	86_21	27629	26692	144164870	5401.05	0.0338454	25890	0.969954	25687	0.992159	1	0.0407352
2107_AL960_1	86_22	14764	14262	67301400	4718.93	0.0385786	13655	0.957439	13560	0.993043	0	0.0187911
2107_AL960_1	86_23	194	194	1545068	7964.27	0.197371	189	0.974227	189	1	0	0.000450816
2107_AL960_1	86_24	20398	19782	108104005	5464.77	0.0347327	19106	0.965828	18957	0.992201	1	0.0304658
2107_AL960_1	86_25	35102	34051	184165960	5408.53	0.0331222	32896	0.96608	32604	0.991124	20	0.0510207
2107_AL960_1	86_26	37457	36274	186534883	5142.39	0.0357294	34943	0.963307	34664	0.992016	1	0.0517005
2107_AL960_1	86_27	29636	28734	153143727	5329.7	0.0332706	27836	0.968748	27606	0.991737	0	0.042844
2107_AL960_1	86_28	24437	23693	124844951	5269.28	0.0362419	22964	0.969231	22797	0.992728	1	0.0351467
2107_AL960_1	86_29	310	305	2124924	6966.96	0.164372	296	0.970492	296	1	0	0.000633977
2107_AL960_1	86_3	21220	20568	113695693	5527.8	0.0314525	19783	0.961834	19633	0.992418	1	0.0319373
2107_AL960_1	86_30	25284	24495	130812206	5340.36	0.0358671	23699	0.967504	23516	0.992278	0	0.0368079
2107_AL960_1	86_31	30820	29909	157984679	5282.18	0.0340821	28719	0.960213	28467	0.991225	2	0.043806
2107_AL960_1	86_32	30568	29581	159941299	5406.89	0.0340519	28533	0.964572	28297	0.991729	0	0.0444694
2107_AL960_1	86_33	23341	22649	125645955	5547.53	0.0338894	21987	0.970771	21803	0.991631	0	0.0353612
2107_AL960_1	86_34	29837	28868	149734251	5186.86	0.0360538	27718	0.960164	27521	0.992893	1	0.0414653
2107_AL960_1	86_35	19045	18400	98494710	5352.97	0.0347708	17738	0.964022	17603	0.992389	3	0.0279046
2107_AL960_1	86_36	22132	21465	116378086	5421.76	0.0352625	20768	0.967529	20601	0.991959	3	0.0326507
2107_AL960_1	86_37	10137	9822	52281852	5322.93	0.0402826	9289	0.945734	9209	0.991388	0	0.0143165
2107_AL960_1	86_38	12154	11774	57247111	4862.16	0.037466	11425	0.970358	11356	0.993961	0	0.0163034
2107_AL960_1	86_39	26947	26064	141899967	5444.29	0.0353321	25130	0.964165	24946	0.992678	0	0.0396785
2107_AL960_1	86_4	21311	20651	109589381	5306.73	0.0331511	20080	0.97235	19922	0.992131	0	0.0310459
2107_AL960_1	86_40	23714	22952	124519885	5425.23	0.0334564	22324	0.972639	22121	0.990907	0	0.0348841
2107_AL960_1	86_41	29169	28292	154169313	5449.22	0.0325339	27376	0.967623	27160	0.99211	3	0.0431072
2107_AL960_1	86_42	20791	20139	99447054	4938.03	0.034064	19391	0.962858	19253	0.992883	0	0.0280163
2107_AL960_1	86_43	15894	15368	82188675	5348.04	0.0341873	14718	0.957704	14620	0.993341	0	0.0230739
2107_AL960_1	86_44	27613	26781	145665812	5439.15	0.0335651	25852	0.965311	25606	0.990484	1	0.0406095
2107_AL960_1	86_45	96	93	692441	7445.6	0.191317	91	0.978495	91	1	0	0.000207228
2107_AL960_1	86_46	177	168	1127637	6712.12	0.203848	162	0.964286	162	1	0	0.000333778
2107_AL960_1	86_47	25166	24375	137336265	5634.31	0.0325777	23576	0.967221	23334	0.989735	2	0.0385247
2107_AL960_1	86_48	165	164	1243455	7582.04	0.177236	155	0.945122	155	1	0	0.000353478
2107_AL960_1	86_5	26760	25912	139294952	5375.69	0.033169	25151	0.970631	24958	0.992326	1	0.0392982
2107_AL960_1	86_6	31056	30070	162147828	5392.35	0.0346987	28965	0.963252	28770	0.993268	0	0.0452704
2107_AL960_1	86_7	31789	30793	162706539	5283.88	0.0349723	29670	0.963531	29424	0.991709	0	0.0452093
2107_AL960_1	86_8	28166	27240	148842762	5464.12	0.0331244	26286	0.964978	26070	0.991783	7	0.0414908
2107_AL960_1	86_9	22409	21717	120492038	5548.28	0.0345978	20881	0.961505	20721	0.992338	5	0.0336548
2107_AL960_1	87_1	310	308	2197907	7136.06	0.197185	294	0.954545	294	1	0	0.000627863
2107_AL960_1	87_10	410	408	2807486	6881.09	0.220691	393	0.963235	393	1	0	0.000817603
2107_AL960_1	87_11	219	213	1514600	7110.8	0.207193	207	0.971831	207	1	0	0.000440175
2107_AL960_1	87_12	227	224	1459201	6514.29	0.17888	209	0.933036	209	1	0	0.000416529
2107_AL960_1	87_13	149	143	1019243	7127.57	0.229821	137	0.958042	137	1	0	0.000291671
2107_AL960_1	87_14	143	141	977377	6931.75	0.203651	139	0.985816	139	1	0	0.000292126
2107_AL960_1	87_15	180	175	1217338	6956.22	0.162965	171	0.977143	171	1	0	0.000361288
2107_AL960_1	87_16	110	110	784642	7133.11	0.187081	104	0.945455	104	1	0	0.000225532
2107_AL960_1	87_17	177	171	1255993	7344.99	0.192074	162	0.947368	162	1	0	0.000363092
2107_AL960_1	87_18	229	227	1607654	7082.18	0.226274	217	0.955947	217	1	0	0.000469091
2107_AL960_1	87_19	268	263	1895581	7207.53	0.213622	254	0.965779	254	1	0	0.00055542
2107_AL960_1	87_2	110571	107114	478820756	4470.2	0.0393857	102259	0.954674	97071	0.949266	12	0.109096
2107_AL960_1	87_20	35834	34678	135977017	3921.13	0.0475084	32601	0.940106	31051	0.952455	3	0.0314908
2107_AL960_1	87_21	190	186	1237112	6651.14	0.241185	181	0.973118	181	1	0	0.000365321
2107_AL960_1	87_22	144	144	886326	6155.04	0.213952	137	0.951389	137	1	0	0.000258618
2107_AL960_1	87_23	200	197	1423947	7228.16	0.190661	191	0.969543	191	1	0	0.00041928
2107_AL960_1	87_24	127791	123795	543399346	4389.51	0.0392237	116129	0.938075	109348	0.941608	0	0.118754
2107_AL960_1	87_25	252	249	1947042	7819.45	0.1972	239	0.959839	239	1	0	0.000580843
2107_AL960_1	87_26	259	254	1917043	7547.41	0.146378	241	0.948819	241	1	0	0.000553726
2107_AL960_1	87_27	231	223	1542120	6915.34	0.155191	215	0.964126	215	1	0	0.000445392
2107_AL960_1	87_28	282	281	1941462	6909.12	0.215339	268	0.953737	268	1	0	0.0005554
2107_AL960_1	87_29	240	237	1586546	6694.29	0.210238	231	0.974684	231	1	0	0.000462785
2107_AL960_1	87_3	75108	72819	321390685	4413.56	0.0380816	69180	0.950027	65919	0.952862	24	0.0746852
2107_AL960_1	87_30	119346	115768	509937685	4404.82	0.0384278	110540	0.954841	104454	0.944943	14	0.114354
2107_AL960_1	87_31	193	190	1317912	6936.38	0.201314	181	0.952632	181	1	0	0.000380053
2107_AL960_1	87_32	217	212	1507688	7111.74	0.185575	203	0.957547	203	1	0	0.000437936
2107_AL960_1	87_33	222	216	1637504	7581.04	0.178012	209	0.967593	209	1	0	0.000473509
2107_AL960_1	87_34	278	275	1738808	6322.94	0.232559	266	0.967273	266	1	0	0.000504052
2107_AL960_1	87_35	172	166	1261222	7597.72	0.175002	158	0.951807	158	1	0	0.000363295
2107_AL960_1	87_36	123114	119361	530638960	4445.66	0.0384094	113691	0.952497	107273	0.943549	10	0.119074
2107_AL960_1	87_37	179	175	1163755	6650.03	0.228846	173	0.988571	173	1	0	0.000346413
2107_AL960_1	87_38	90683	88054	395967833	4496.88	0.037152	84558	0.960297	79913	0.945067	16	0.0910021
2107_AL960_1	87_39	223	221	1590610	7197.33	0.206628	215	0.972851	215	1	0	0.000459932
2107_AL960_1	87_4	174	174	1221751	7021.56	0.212654	166	0.954023	166	1	0	0.000353469
2107_AL960_1	87_40	179	176	1144007	6500.04	0.251863	167	0.948864	167	1	0	0.000332118
2107_AL960_1	87_41	164	164	1054736	6431.32	0.21039	157	0.957317	157	1	0	0.000309613
2107_AL960_1	87_42	133	131	873056	6664.55	0.219417	129	0.984733	129	1	0	0.000257914
2107_AL960_1	87_43	140	137	1011440	7382.77	0.192986	130	0.948905	130	1	0	0.000290024
2107_AL960_1	87_44	231	230	1661077	7222.07	0.170778	220	0.956522	220	1	0	0.000485234
2107_AL960_1	87_45	112	111	820026	7387.62	0.153944	109	0.981982	109	1	0	0.000242798
2107_AL960_1	87_46	252	241	1418442	5885.65	0.145938	231	0.958506	231	1	0	0.000418869
2107_AL960_1	87_47	186	186	1347756	7246	0.187769	178	0.956989	178	1	0	0.000386909
2107_AL960_1	87_48	84604	82052	374115063	4559.49	0.0385726	79014	0.962975	74675	0.945086	8	0.0863866
2107_AL960_1	87_5	162	160	1039851	6499.07	0.231646	152	0.95	152	1	0	0.000302235
2107_AL960_1	87_6	105034	101737	461552647	4536.72	0.0382438	97296	0.956348	92005	0.94562	10	0.105912
2107_AL960_1	87_7	60169	58302	241255543	4138.03	0.0414202	55526	0.952386	52719	0.949447	5	0.0560974
2107_AL960_1	87_8	219	215	1577739	7338.32	0.179442	205	0.953488	205	1	0	0.000456651
2107_AL960_1	87_9	296	292	2145993	7349.29	0.182129	279	0.955479	279	1	0	0.000614758
2107_AL960_1	88_1	100995	97864	474283438	4846.35	0.0359227	92406	0.944229	87209	0.943759	15	0.104396
2107_AL960_1	88_10	110590	107274	523552125	4880.51	0.0361512	102330	0.953912	96663	0.94462	14	0.11727
2107_AL960_1	88_11	201	199	1500048	7537.93	0.192149	190	0.954774	190	1	0	0.000437085
2107_AL960_1	88_12	580	554	3205799	5786.64	0.131291	534	0.963899	534	1	0	0.000928003
2107_AL960_1	88_13	124	124	905863	7305.35	0.140051	115	0.927419	115	1	0	0.000256489
2107_AL960_1	88_14	138	138	974877	7064.33	0.192057	133	0.963768	133	1	0	0.000280083
2107_AL960_1	88_15	167	165	1251042	7582.07	0.192737	158	0.957576	158	1	0	0.000366855
2107_AL960_1	88_16	103	102	718448	7043.61	0.231537	96	0.941176	96	1	0	0.000206023
2107_AL960_1	88_17	150	150	1128087	7520.58	0.178188	141	0.94	141	1	0	0.000328417
2107_AL960_1	88_18	214	212	1591975	7509.32	0.193411	205	0.966981	205	1	0	0.000470239
2107_AL960_1	88_19	118109	114514	554085273	4838.58	0.0351294	108864	0.950661	102805	0.944343	14	0.124453
2107_AL960_1	88_2	257	256	1860160	7266.25	0.211238	248	0.96875	248	1	0	0.000539588
2107_AL960_1	88_20	302	301	2225377	7393.28	0.22224	288	0.956811	288	1	0	0.000638123
2107_AL960_1	88_21	154	153	1123537	7343.38	0.210771	149	0.973856	149	1	0	0.000334211
2107_AL960_1	88_22	145	144	1139937	7916.23	0.192871	140	0.972222	140	1	0	0.000330105
2107_AL960_1	88_23	209	206	1467528	7123.92	0.218524	194	0.941748	194	1	0	0.000419062
2107_AL960_1	88_24	263	258	1880661	7289.38	0.202205	251	0.972868	251	1	0	0.000556488
2107_AL960_1	88_25	250	249	1889604	7588.77	0.177093	234	0.939759	234	1	2	0.000538584
2107_AL960_1	88_26	120452	116782	552514347	4731.16	0.03709	110260	0.944152	104013	0.943343	4	0.122073
2107_AL960_1	88_27	191	187	1373755	7346.28	0.211905	184	0.983957	184	1	0	0.000402219
2107_AL960_1	88_28	221	220	1568811	7130.96	0.188756	207	0.940909	207	1	0	0.000450689
2107_AL960_1	88_29	181	179	1306186	7297.13	0.197025	175	0.977654	175	1	0	0.000384001
2107_AL960_1	88_3	176	171	1246078	7287.01	0.216637	166	0.97076	166	1	0	0.000370734
2107_AL960_1	88_30	287	285	2116971	7427.97	0.181949	280	0.982456	280	1	0	0.000625689
2107_AL960_1	88_31	160	160	1202636	7516.48	0.159116	153	0.95625	153	1	0	0.000345375
2107_AL960_1	88_32	19366	18781	80956566	4310.56	0.042744	17709	0.942921	16868	0.95251	0	0.0186784
2107_AL960_1	88_33	121742	118118	569450972	4821.03	0.0349429	111809	0.946587	105436	0.943001	10	0.125657
2107_AL960_1	88_34	259	253	1846716	7299.27	0.183398	241	0.952569	241	1	0	0.0005293
2107_AL960_1	88_35	174	170	1261661	7421.54	0.20927	165	0.970588	165	1	0	0.00037419
2107_AL960_1	88_36	326	326	2379854	7300.17	0.212859	314	0.96319	314	1	0	0.000698068
2107_AL960_1	88_37	186	186	1381517	7427.51	0.205226	177	0.951613	177	1	0	0.000399937
2107_AL960_1	88_38	148	146	1028579	7045.06	0.215812	142	0.972603	142	1	0	0.000301454
2107_AL960_1	88_39	217	214	1639866	7662.93	0.198991	205	0.957944	205	1	0	0.000469733
2107_AL960_1	88_4	166	166	1175427	7080.89	0.200211	162	0.975904	162	1	0	0.000345487
2107_AL960_1	88_40	162	161	1192134	7404.56	0.206955	155	0.962733	155	1	0	0.000349359
2107_AL960_1	88_41	151	149	1072089	7195.23	0.175035	144	0.966443	144	1	0	0.000316022
2107_AL960_1	88_42	135	135	966729	7160.96	0.211581	129	0.955556	129	1	0	0.000283667
2107_AL960_1	88_43	141	141	1068897	7580.83	0.189284	140	0.992908	140	1	0	0.000317195
2107_AL960_1	88_44	85379	82658	376889957	4559.63	0.0377239	78601	0.950918	74604	0.949148	18	0.0859047
2107_AL960_1	88_45	117	114	704303	6178.1	0.21467	108	0.947368	108	1	0	0.000204659
2107_AL960_1	88_46	90242	87536	393162174	4491.43	0.0379084	82709	0.944857	78638	0.950779	7	0.0899635
2107_AL960_1	88_47	177	175	1284903	7342.3	0.21468	173	0.988571	173	1	0	0.000385976
2107_AL960_1	88_48	140	137	995665	7267.63	0.235023	130	0.948905	130	1	0	0.000284668
2107_AL960_1	88_5	139	137	1028163	7504.84	0.186574	134	0.978102	134	1	0	0.000305356
2107_AL960_1	88_6	126947	123238	599765639	4866.73	0.035282	117389	0.952539	110853	0.944322	10	0.133253
2107_AL960_1	88_7	194	191	1430075	7487.3	0.211846	182	0.95288	182	1	0	0.000415263
2107_AL960_1	88_8	206	206	1547166	7510.51	0.215096	197	0.956311	197	1	0	0.000454662
2107_AL960_1	88_9	84836	82292	388320125	4718.81	0.0359896	78590	0.955014	74514	0.948136	5	0.0893023
2107_AL960_1	89_1	18243	17654	83158750	4710.48	0.0415548	17320	0.981081	17087	0.986547	2	0.0235674
2107_AL960_1	89_10	23192	22482	105896150	4710.26	0.0439506	22025	0.979673	21808	0.990148	10	0.0300819
2107_AL960_1	89_11	27693	26753	121510633	4541.94	0.0383097	26166	0.978059	25858	0.988229	5	0.0340878
2107_AL960_1	89_12	28319	27412	125185098	4566.8	0.0386565	26917	0.981942	26641	0.989746	8	0.0352972
2107_AL960_1	89_13	11674	11321	52618451	4647.86	0.0372661	11039	0.975091	10907	0.988042	1	0.0149123
2107_AL960_1	89_14	19904	19298	92434670	4789.86	0.0358235	18892	0.978962	18688	0.989202	5	0.0261801
2107_AL960_1	89_15	17452	16942	80921168	4776.36	0.0396124	16548	0.976744	16407	0.991479	13	0.0230897
2107_AL960_1	89_16	28628	27762	127041920	4576.11	0.0381215	27170	0.978676	26851	0.988259	7	0.0354455
2107_AL960_1	89_17	20445	19797	92592090	4677.08	0.038324	19265	0.973127	19059	0.989307	9	0.0259564
2107_AL960_1	89_18	14728	14237	69928789	4911.76	0.0404251	13918	0.977594	13778	0.989941	4	0.0198511
2107_AL960_1	89_19	13962	13548	63929662	4718.75	0.0421654	13286	0.980661	13164	0.990817	2	0.0182405
2107_AL960_1	89_2	13072	12688	62345399	4913.73	0.0409876	12437	0.980218	12323	0.990834	6	0.017793
2107_AL960_1	89_20	16166	15658	75864912	4845.12	0.0420933	15283	0.976051	15132	0.99012	5	0.0215311
2107_AL960_1	89_21	11226	10870	53449755	4917.18	0.037995	10580	0.973321	10482	0.990737	5	0.0151739
2107_AL960_1	89_22	17820	17264	83639138	4844.71	0.0367602	16849	0.975962	16664	0.98902	5	0.0236779
2107_AL960_1	89_23	21179	20526	95329132	4644.31	0.0396391	20130	0.980707	19912	0.98917	8	0.0270761
2107_AL960_1	89_24	12431	12028	57310322	4764.74	0.0453119	11690	0.971899	11559	0.988794	3	0.0160471
2107_AL960_1	89_25	18676	18116	86801461	4791.43	0.0388908	17695	0.976761	17500	0.98898	8	0.0245501
2107_AL960_1	89_26	21053	20380	95599239	4690.84	0.0417165	19936	0.978214	19719	0.989115	11	0.0270706
2107_AL960_1	89_27	18039	17526	82263358	4693.79	0.0393219	17179	0.980201	17001	0.989639	5	0.0233812
2107_AL960_1	89_28	17320	16784	79349188	4727.67	0.0395784	16404	0.977359	16219	0.988722	11	0.0224645
2107_AL960_1	89_29	16055	15557	73836229	4746.17	0.0398289	15277	0.982002	15100	0.988414	9	0.0211031
2107_AL960_1	89_3	11822	11443	55412707	4842.5	0.0412652	11206	0.979289	11097	0.990273	2	0.0158101
2107_AL960_1	89_30	24030	23342	109586636	4694.83	0.0398921	22848	0.978836	22591	0.988752	12	0.0308891
2107_AL960_1	89_31	17051	16463	78339059	4758.49	0.0397089	16025	0.973395	15859	0.989641	6	0.022104
2107_AL960_1	89_32	16135	15631	73385911	4694.9	0.040535	15255	0.975945	15074	0.988135	4	0.0206591
2107_AL960_1	89_33	12420	12042	58284539	4840.1	0.0423563	11790	0.979073	11668	0.989652	2	0.0166294
2107_AL960_1	89_34	16285	15749	76071330	4830.23	0.0415415	15370	0.975935	15191	0.988354	5	0.021659
2107_AL960_1	89_35	14544	14111	67227964	4764.22	0.0387973	13779	0.976472	13660	0.991364	7	0.0192125
2107_AL960_1	89_36	20235	19599	93089903	4749.73	0.0407952	19172	0.978213	18944	0.988108	1	0.0262562
2107_AL960_1	89_37	17232	16658	77381164	4645.29	0.0398518	16348	0.98139	16194	0.99058	8	0.0220539
2107_AL960_1	89_38	24478	23715	108746060	4585.54	0.038572	23193	0.977989	22939	0.989048	7	0.030629
2107_AL960_1	89_39	12754	12367	58396735	4721.98	0.0432024	12154	0.982777	12038	0.990456	7	0.0166859
2107_AL960_1	89_4	15733	15234	69430299	4557.59	0.0395704	14974	0.982933	14829	0.990317	5	0.0198103
2107_AL960_1	89_40	25625	24823	114715888	4621.35	0.0382422	24192	0.97458	23907	0.988219	0	0.0321437
2107_AL960_1	89_41	26808	25992	121264480	4665.45	0.0372508	25522	0.981918	25241	0.98899	1	0.0341258
2107_AL960_1	89_42	12351	11990	54720036	4563.81	0.0372826	11668	0.973144	11549	0.989801	0	0.0155341
2107_AL960_1	89_43	10217	9917	46543330	4693.29	0.0406829	9683	0.976404	9580	0.989363	2	0.0131965
2107_AL960_1	89_44	15697	15205	72899819	4794.46	0.0395691	14826	0.975074	14660	0.988803	0	0.0207459
2107_AL960_1	89_45	12803	12401	59495326	4797.62	0.0384165	12155	0.980163	12032	0.989881	0	0.0170421
2107_AL960_1	89_46	20554	19918	90247071	4530.93	0.0400586	19511	0.979566	19295	0.988929	9	0.0256021
2107_AL960_1	89_47	17332	16793	79946682	4760.71	0.0379919	16360	0.974215	16181	0.989059	1	0.0226478
2107_AL960_1	89_48	15041	14540	69229196	4761.29	0.0400759	14301	0.983563	14148	0.989301	5	0.019693
2107_AL960_1	89_5	10171	9848	48736508	4948.87	0.0386828	9613	0.976137	9523	0.990638	11	0.0138785
2107_AL960_1	89_6	21478	20848	99503343	4772.8	0.0413876	20362	0.976688	20123	0.988262	7	0.0279853
2107_AL960_1	89_7	21842	21146	99753520	4717.37	0.0380474	20658	0.976922	20427	0.988818	4	0.0282234
2107_AL960_1	89_8	21963	21287	101463423	4766.45	0.0396887	20823	0.978203	20613	0.989915	9	0.0286225
2107_AL960_1	89_9	20286	19694	94314455	4788.99	0.0396688	19301	0.980045	19096	0.989379	3	0.0267216
2107_AL960_1	90_1	14727	14321	65340252	4562.55	0.0390352	13953	0.974303	13830	0.991185	1	0.0186204
2107_AL960_1	90_10	12309	12020	57287069	4765.98	0.039445	11710	0.97421	11633	0.993424	10	0.0164705
2107_AL960_1	90_11	19123	18649	86424225	4634.26	0.0335357	18154	0.973457	17976	0.990195	2	0.0245244
2107_AL960_1	90_12	15260	14864	70973983	4774.89	0.0358519	14482	0.9743	14347	0.990678	5	0.0202946
2107_AL960_1	90_13	15227	14847	68727737	4629.07	0.0330314	14469	0.97454	14318	0.989564	3	0.0195134
2107_AL960_1	90_14	10296	10025	48030449	4791.07	0.0338364	9673	0.964888	9594	0.991833	4	0.0136116
2107_AL960_1	90_15	10437	10212	48902899	4788.77	0.0345144	10005	0.97973	9929	0.992404	3	0.0141429
2107_AL960_1	90_16	8590	8384	39821463	4749.7	0.0343404	8169	0.974356	8103	0.991921	1	0.0114124
2107_AL960_1	90_17	17240	16800	78391355	4666.15	0.0356228	16421	0.97744	16281	0.991474	1	0.0224117
2107_AL960_1	90_18	13757	13408	64558892	4814.95	0.0343045	13111	0.977849	13005	0.991915	8	0.0185662
2107_AL960_1	90_19	13271	12927	61920085	4789.98	0.0346518	12632	0.97718	12529	0.991846	3	0.0177721
2107_AL960_1	90_2	8963	8722	42625104	4887.08	0.0394296	8557	0.981082	8478	0.990768	6	0.0123169
2107_AL960_1	90_20	9589	9342	44434928	4756.47	0.04009	9136	0.977949	9067	0.992447	3	0.0127718
2107_AL960_1	90_21	12426	12117	59329814	4896.41	0.0348727	11902	0.982256	11800	0.99143	3	0.0172134
2107_AL960_1	90_22	8987	8764	39999904	4564.12	0.034333	8581	0.979119	8507	0.991376	2	0.0115451
2107_AL960_1	90_23	11783	11464	55321130	4825.64	0.0340485	11189	0.976012	11084	0.990616	4	0.0158825
2107_AL960_1	90_24	16547	16139	76493156	4739.65	0.0352366	15666	0.970692	15522	0.990808	8	0.0215798
2107_AL960_1	90_25	14367	13997	67583076	4828.4	0.0365028	13719	0.980139	13611	0.992128	1	0.0195344
2107_AL960_1	90_26	13967	13630	64974279	4767.01	0.0354736	13322	0.977403	13200	0.990842	7	0.0186722
2107_AL960_1	90_27	12179	11862	55643942	4690.94	0.0345427	11634	0.980779	11528	0.990889	4	0.0159443
2107_AL960_1	90_28	12750	12423	60029186	4832.1	0.0353369	12195	0.981647	12078	0.990406	11	0.0173208
2107_AL960_1	90_29	15008	14608	68773244	4707.92	0.0343185	14318	0.980148	14191	0.99113	7	0.0197979
2107_AL960_1	90_3	13648	13321	63930237	4799.21	0.0336241	12970	0.973651	12859	0.991442	3	0.0183477
2107_AL960_1	90_30	19560	19051	87884615	4613.12	0.0352536	18682	0.980631	18506	0.990579	3	0.0250931
2107_AL960_1	90_31	9299	9100	44561430	4896.86	0.0336334	8927	0.980989	8858	0.992271	5	0.0128606
2107_AL960_1	90_32	23599	23014	103939037	4516.34	0.0352424	22220	0.965499	21991	0.989694	4	0.0290436
2107_AL960_1	90_33	11284	11033	52477654	4756.43	0.034139	10825	0.981147	10715	0.989838	3	0.015148
2107_AL960_1	90_34	15263	14864	70361461	4733.68	0.0360456	14545	0.978539	14406	0.990443	1	0.0201916
2107_AL960_1	90_35	9840	9596	46333348	4828.4	0.0336998	9389	0.978429	9318	0.992438	5	0.0133779
2107_AL960_1	90_36	10955	10707	51120844	4774.53	0.0354506	10489	0.979639	10369	0.988559	12	0.0146319
2107_AL960_1	90_37	11486	11203	53074507	4737.53	0.0359278	10911	0.973936	10821	0.991751	0	0.0152515
2107_AL960_1	90_38	14697	14341	66789487	4657.24	0.0330923	14024	0.977896	13898	0.991015	8	0.0191854
2107_AL960_1	90_39	6513	6343	30761472	4849.67	0.041575	6217	0.980136	6165	0.991636	4	0.0088933
2107_AL960_1	90_4	17436	17045	79051021	4637.78	0.0343174	16666	0.977765	16498	0.98992	1	0.0226153
2107_AL960_1	90_40	15597	15199	71928892	4732.48	0.0347977	14873	0.978551	14739	0.99099	2	0.0206386
2107_AL960_1	90_41	13073	12755	60335998	4730.38	0.0335318	12438	0.975147	12332	0.991478	12	0.0172248
2107_AL960_1	90_42	2389	2320	7579245	3266.92	0.0550921	2213	0.953879	2198	0.993222	0	0.00212731
2107_AL960_1	90_43	10622	10360	47752560	4609.32	0.0354303	10170	0.98166	10090	0.992134	2	0.0138361
2107_AL960_1	90_44	14957	14587	69242926	4746.89	0.0342539	14201	0.973538	14081	0.99155	9	0.0197649
2107_AL960_1	90_45	11991	11690	53374603	4565.83	0.0353851	11457	0.980068	11372	0.992581	5	0.0154662
2107_AL960_1	90_46	11729	11414	51187351	4484.61	0.0369056	11158	0.977571	11063	0.991486	4	0.0147588
2107_AL960_1	90_47	14773	14444	69341068	4800.68	0.0343709	14135	0.978607	14019	0.991793	0	0.0199572
2107_AL960_1	90_48	10737	10489	49775264	4745.47	0.0355369	10265	0.978644	10183	0.992012	3	0.0143402
2107_AL960_1	90_5	16740	16307	76143407	4669.37	0.033983	15989	0.980499	15853	0.991494	7	0.0218425
2107_AL960_1	90_6	10823	10576	50505309	4775.46	0.0376739	10355	0.979104	10269	0.991695	1	0.0145968
2107_AL960_1	90_7	19443	19013	88694987	4664.97	0.0342476	18617	0.979172	18456	0.991352	1	0.0252326
2107_AL960_1	90_8	14944	14580	68906496	4726.1	0.0348709	14210	0.974623	14083	0.991063	6	0.0197155
2107_AL960_1	90_9	11312	11025	52010829	4717.54	0.0354227	10765	0.976417	10657	0.989967	0	0.0149291
2107_AL960_1	91_1	22932	22280	104700840	4699.32	0.0375421	21497	0.964856	21046	0.97902	3	0.0282025
2107_AL960_1	91_10	20796	20242	92418861	4565.7	0.0388806	19504	0.963541	19073	0.977902	10	0.0248594
2107_AL960_1	91_11	15297	14835	68090746	4589.87	0.0385379	14369	0.968588	14095	0.980931	1	0.0186181
2107_AL960_1	91_12	19466	18944	86122395	4546.16	0.0374676	18302	0.966111	17950	0.980767	3	0.0233993
2107_AL960_1	91_13	18281	17806	80777895	4536.55	0.0347536	17226	0.967427	16871	0.979392	10	0.0220294
2107_AL960_1	91_14	11710	11405	52263661	4582.52	0.0362105	10987	0.963349	10775	0.980704	6	0.0141984
2107_AL960_1	91_15	19948	19444	85310744	4387.51	0.0377047	18637	0.958496	18293	0.981542	2	0.0231627
2107_AL960_1	91_16	8924	8697	37284875	4287.1	0.0406133	8452	0.971829	8293	0.981188	0	0.0102617
2107_AL960_1	91_17	20273	19713	90731347	4602.61	0.0356386	19026	0.96515	18567	0.975875	0	0.0245888
2107_AL960_1	91_18	19148	18634	87291806	4684.54	0.0366505	18038	0.968015	17689	0.980652	3	0.0237961
2107_AL960_1	91_19	16608	16151	75447589	4671.39	0.0369951	15626	0.967494	15360	0.982977	4	0.0207511
2107_AL960_1	91_2	16805	16347	75785283	4636.04	0.0401971	15848	0.969475	15537	0.980376	8	0.0206993
2107_AL960_1	91_20	11561	11231	49844877	4438.15	0.0440531	10873	0.968124	10708	0.984825	3	0.0137687
2107_AL960_1	91_21	13466	13060	58840769	4505.42	0.0391421	12683	0.971133	12472	0.983364	1	0.0162412
2107_AL960_1	91_22	13936	13521	58069474	4294.76	0.0402916	13006	0.961911	12754	0.980624	2	0.0157645
2107_AL960_1	91_23	20195	19668	91546971	4654.62	0.0362393	18951	0.963545	18586	0.98074	7	0.0247293
2107_AL960_1	91_24	26734	26009	122405919	4706.29	0.0348257	25219	0.969626	24725	0.980412	2	0.0332382
2107_AL960_1	91_25	18153	17655	80675495	4569.56	0.0382931	16940	0.959502	16574	0.978394	1	0.0217711
2107_AL960_1	91_26	25062	24405	111390508	4564.25	0.0376483	23484	0.962262	22962	0.977772	7	0.0300268
2107_AL960_1	91_27	14566	14124	64231465	4547.68	0.0386461	13715	0.971042	13449	0.980605	3	0.0176095
2107_AL960_1	91_28	21799	21221	92443942	4356.25	0.0393587	20303	0.956741	19927	0.981481	1	0.0247615
2107_AL960_1	91_29	17289	16822	76984955	4576.44	0.0377182	16289	0.968315	15978	0.980907	5	0.021022
2107_AL960_1	91_3	3708	3608	14303777	3964.46	0.0516132	3429	0.950388	3368	0.982211	0	0.00383088
2107_AL960_1	91_30	24956	24301	110530658	4548.4	0.0367999	23323	0.959755	22818	0.978348	8	0.0296731
2107_AL960_1	91_31	22208	21588	94014337	4354.94	0.0385302	20973	0.971512	20574	0.980976	2	0.0256746
2107_AL960_1	91_32	15498	15047	64196859	4266.42	0.0418662	14368	0.954875	14039	0.977102	4	0.0170586
2107_AL960_1	91_33	25496	24770	115269338	4653.59	0.0360477	23808	0.961163	23259	0.976941	8	0.0308821
2107_AL960_1	91_34	12892	12538	56807036	4530.79	0.0406948	12112	0.966023	11891	0.981754	4	0.0155801
2107_AL960_1	91_35	16213	15774	71757622	4549.11	0.0368492	15101	0.957335	14851	0.983445	7	0.0196103
2107_AL960_1	91_36	20902	20366	91630230	4499.18	0.0382173	19586	0.961701	19164	0.978454	2	0.0247425
2107_AL960_1	91_37	20542	19967	90998051	4557.42	0.0372466	19314	0.967296	18950	0.981154	5	0.0247902
2107_AL960_1	91_38	18943	18439	83742525	4541.6	0.0370974	17846	0.96784	17506	0.980948	9	0.0227474
2107_AL960_1	91_39	19060	18501	86413734	4670.76	0.0364846	17854	0.965029	17501	0.980229	1	0.0235964
2107_AL960_1	91_4	23500	22822	103414435	4531.35	0.0365009	22040	0.965735	21566	0.978494	7	0.0279645
2107_AL960_1	91_40	23912	23251	106078752	4562.33	0.0371253	22434	0.964862	21909	0.976598	4	0.0287159
2107_AL960_1	91_41	21334	20809	96053003	4615.94	0.0340758	20052	0.963622	19662	0.980551	3	0.0260307
2107_AL960_1	91_42	18269	17744	75407100	4249.72	0.0383887	17219	0.970413	16959	0.9849	1	0.0208327
2107_AL960_1	91_43	19192	18653	83044293	4452.06	0.0365533	17859	0.957433	17547	0.98253	3	0.0221553
2107_AL960_1	91_44	27975	27190	121988722	4486.53	0.0369994	26102	0.959985	25553	0.978967	13	0.0327471
2107_AL960_1	91_45	10775	10467	47775909	4564.43	0.0396388	10152	0.969905	9970	0.982072	0	0.01314
2107_AL960_1	91_46	20633	20084	89797138	4471.08	0.0373023	19417	0.966789	19008	0.978936	1	0.024372
2107_AL960_1	91_47	22238	21617	100605578	4654	0.0358327	20832	0.963686	20425	0.980463	2	0.0272096
2107_AL960_1	91_48	23356	22723	106118602	4670.1	0.0354622	21846	0.961405	21386	0.978944	6	0.0287152
2107_AL960_1	91_5	28010	27221	123804095	4548.11	0.0357366	26361	0.968407	25809	0.97906	1	0.033509
2107_AL960_1	91_6	17566	17083	79674208	4663.95	0.0410618	16571	0.970029	16262	0.981353	2	0.0218244
2107_AL960_1	91_7	9222	8967	38179458	4257.77	0.0438669	8710	0.971339	8556	0.982319	1	0.0105029
2107_AL960_1	91_8	14634	14218	60603835	4262.47	0.0418818	13633	0.958855	13368	0.980562	4	0.0162729
2107_AL960_1	91_9	20368	19850	95712787	4821.8	0.0353491	19177	0.966096	18781	0.97935	6	0.0261472
2107_AL960_1	92_1	33280	32255	161138520	4995.77	0.0363858	31348	0.97188	30573	0.975278	7	0.0430185
2107_AL960_1	92_10	20290	19675	97651252	4963.21	0.0396141	18983	0.964828	18534	0.976347	2	0.0261082
2107_AL960_1	92_11	19979	19360	93572970	4833.31	0.035481	18593	0.960382	18184	0.978002	5	0.0249155
2107_AL960_1	92_12	26312	25463	124134877	4875.11	0.0356904	24761	0.972431	24183	0.976657	4	0.0334108
2107_AL960_1	92_13	19705	19147	92805954	4847.02	0.033944	18544	0.968507	18138	0.978106	0	0.0250673
2107_AL960_1	92_14	25536	24792	120191010	4847.98	0.0336448	23921	0.964868	23342	0.975795	2	0.0321588
2107_AL960_1	92_15	20105	19520	96815636	4959.82	0.0359878	18866	0.966496	18422	0.976466	0	0.0260942
2107_AL960_1	92_16	10197	9890	42495562	4296.82	0.0400108	9586	0.969262	9405	0.981118	1	0.0115131
2107_AL960_1	92_17	28245	27396	133195180	4861.85	0.0358998	26558	0.969412	25923	0.97609	4	0.035599
2107_AL960_1	92_18	25184	24465	122523572	5008.12	0.0365489	23473	0.959452	22987	0.979295	0	0.0327732
2107_AL960_1	92_19	29702	28797	139720977	4851.93	0.0373338	27601	0.958468	27020	0.97895	14	0.0373838
2107_AL960_1	92_2	22458	21771	107854713	4954.05	0.040769	21216	0.974507	20794	0.980109	4	0.0291402
2107_AL960_1	92_20	20633	20011	98978545	4946.21	0.0388328	19266	0.96277	18895	0.980743	8	0.026649
2107_AL960_1	92_21	19659	19035	95754407	5030.44	0.0362536	18411	0.967218	18018	0.978654	5	0.0259888
2107_AL960_1	92_22	24550	23792	118278326	4971.35	0.0339267	22972	0.965535	22541	0.981238	5	0.0319683
2107_AL960_1	92_23	20593	19935	98748191	4953.51	0.0375309	19222	0.964234	18776	0.976797	9	0.026577
2107_AL960_1	92_24	14333	13896	64733452	4658.42	0.0408694	13383	0.963083	13125	0.980722	6	0.0173858
2107_AL960_1	92_25	29378	28459	140478061	4936.16	0.0356053	27410	0.96314	26663	0.972747	9	0.0368832
2107_AL960_1	92_26	25379	24643	120902272	4906.15	0.0377846	23882	0.969119	23285	0.975002	5	0.0324143
2107_AL960_1	92_27	34056	33081	157180743	4751.39	0.036599	31985	0.966869	31234	0.97652	12	0.041798
2107_AL960_1	92_28	26929	26127	126497867	4841.65	0.037724	25267	0.967084	24657	0.975858	11	0.0338757
2107_AL960_1	92_29	19725	19100	92536368	4844.84	0.0374682	18510	0.96911	18108	0.978282	5	0.0250791
2107_AL960_1	92_3	23777	23063	112943729	4897.18	0.0350001	22252	0.964835	21802	0.979777	5	0.0303784
2107_AL960_1	92_30	28897	28018	136494625	4871.68	0.0362605	27289	0.973981	26691	0.978086	3	0.0365951
2107_AL960_1	92_31	18249	17696	84093180	4752.1	0.0380887	17084	0.965416	16688	0.97682	6	0.0225784
2107_AL960_1	92_32	14868	14430	65515190	4540.21	0.0405862	13963	0.967637	13658	0.978157	0	0.0174477
2107_AL960_1	92_33	29064	28175	135380649	4804.99	0.0373417	26983	0.957693	26373	0.977393	5	0.0359232
2107_AL960_1	92_34	21561	20917	101861049	4869.77	0.0398332	20177	0.964622	19724	0.977549	3	0.0273468
2107_AL960_1	92_35	23202	22572	107788621	4775.32	0.0345651	21823	0.966817	21420	0.981533	6	0.029168
2107_AL960_1	92_36	25522	24782	120066881	4844.92	0.0360394	24050	0.970462	23488	0.976632	0	0.0319842
2107_AL960_1	92_37	23844	23130	110272144	4767.49	0.0364514	22232	0.961176	21707	0.976385	7	0.0295013
2107_AL960_1	92_38	25977	25288	119957686	4743.66	0.0356915	24272	0.959823	23732	0.977752	7	0.0319591
2107_AL960_1	92_39	25364	24553	117909921	4802.26	0.0381825	23594	0.960942	23076	0.978045	2	0.0314125
2107_AL960_1	92_4	21236	20656	100400352	4860.59	0.0364775	19968	0.966692	19526	0.977865	1	0.0268789
2107_AL960_1	92_40	28006	27129	132748228	4893.22	0.0368259	25938	0.956099	25241	0.973128	8	0.0348714
2107_AL960_1	92_41	24957	24250	120133066	4953.94	0.0336252	23404	0.965113	22812	0.974705	0	0.0319588
2107_AL960_1	92_42	16844	16327	72383159	4433.34	0.0384665	15748	0.964537	15444	0.980696	5	0.0197012
2107_AL960_1	92_43	17197	16691	78691798	4714.62	0.0365313	16112	0.965311	15745	0.977222	4	0.0211006
2107_AL960_1	92_44	29704	28824	141289698	4901.81	0.0366732	27791	0.964162	27109	0.97546	9	0.0374711
2107_AL960_1	92_45	17521	16963	82347468	4854.53	0.0357348	16374	0.965277	16063	0.981006	5	0.0223085
2107_AL960_1	92_46	18423	17864	84751785	4744.28	0.0373197	17259	0.966133	16914	0.98001	3	0.0229645
2107_AL960_1	92_47	20611	20012	101013184	5047.63	0.0361075	19417	0.970268	18912	0.973992	5	0.0270891
2107_AL960_1	92_48	23038	22356	108932604	4872.63	0.0364945	21561	0.964439	21089	0.978109	1	0.0290644
2107_AL960_1	92_5	22407	21704	107725404	4963.39	0.0351039	20972	0.966273	20541	0.979449	10	0.0290493
2107_AL960_1	92_6	19608	18981	92291345	4862.3	0.039894	18332	0.965808	17972	0.980362	1	0.0248509
2107_AL960_1	92_7	24894	24157	118350257	4899.21	0.0362527	23241	0.962081	22755	0.979089	5	0.0316153
2107_AL960_1	92_8	1047	1024	4322742	4221.43	0.118076	995	0.97168	980	0.984925	0	0.00117712
2107_AL960_1	92_9	19874	19332	96247146	4978.64	0.037814	18767	0.970774	18344	0.97746	3	0.0261328
2107_AL960_2	73_1	54207	52495	239439530	4561.19	0.039138	50368	0.959482	49697	0.986678	19	0.0630843
2107_AL960_2	73_10	322	312	1997015	6400.69	0.180821	309	0.990385	309	1	0	0.000590348
2107_AL960_2	73_11	31282	30291	141491697	4671.08	0.0377859	28915	0.954574	28592	0.988829	20	0.0382015
2107_AL960_2	73_12	256	251	1549744	6174.28	0.186615	241	0.960159	241	1	0	0.000452841
2107_AL960_2	73_13	33040	32078	151650366	4727.55	0.0383823	30740	0.958289	30344	0.987118	16	0.0408896
2107_AL960_2	73_14	10454	10105	38801295	3839.81	0.0485698	9611	0.951113	9506	0.989075	1	0.0104955
2107_AL960_2	73_15	135	132	917818	6953.17	0.147565	128	0.969697	128	1	0	0.000272488
2107_AL960_2	73_16	231	220	1497166	6805.3	0.169796	213	0.968182	213	1	0	0.000438021
2107_AL960_2	73_17	134	129	830159	6435.34	0.175263	126	0.976744	126	1	0	0.000247217
2107_AL960_2	73_18	271	262	1744061	6656.72	0.140907	255	0.973282	255	1	0	0.000511528
2107_AL960_2	73_19	33945	32885	158043164	4805.93	0.0391267	31497	0.957792	31114	0.98784	20	0.042719
2107_AL960_2	73_2	32747	31693	148306799	4679.48	0.0393558	30084	0.949232	29678	0.986504	6	0.0393112
2107_AL960_2	73_20	256	249	1647526	6616.57	0.186413	241	0.967871	241	1	2	0.000480463
2107_AL960_2	73_21	227	222	1345273	6059.79	0.170652	217	0.977477	217	1	0	0.000396383
2107_AL960_2	73_22	195	191	1149794	6019.86	0.166902	183	0.958115	183	1	1	0.000333369
2107_AL960_2	73_23	136	126	822854	6530.59	0.168471	119	0.944444	119	1	0	0.000235241
2107_AL960_2	73_24	164	158	962019	6088.73	0.188173	150	0.949367	150	1	0	0.000274196
2107_AL960_2	73_25	34263	33243	155767047	4685.71	0.0391041	32070	0.964714	31690	0.988151	15	0.0420868
2107_AL960_2	73_26	314	308	2038210	6617.56	0.161633	295	0.957792	295	1	0	0.000598197
2107_AL960_2	73_27	29394	28469	134311594	4717.82	0.0370873	27163	0.954126	26825	0.987557	5	0.0362576
2107_AL960_2	73_28	298	290	1761060	6072.62	0.19387	282	0.972414	280	0.992908	0	0.000507753
2107_AL960_2	73_29	17477	16896	64695212	3829.03	0.0491302	16184	0.95786	16030	0.990484	10	0.0176487
2107_AL960_2	73_3	182	173	1120980	6479.65	0.14124	165	0.953757	165	1	0	0.000325789
2107_AL960_2	73_30	33621	32698	152940684	4677.37	0.0368009	31229	0.955074	30842	0.987608	7	0.0412615
2107_AL960_2	73_31	26009	25172	113734253	4518.28	0.0424005	24138	0.958923	23876	0.989146	11	0.0309708
2107_AL960_2	73_32	278	267	1659744	6216.27	0.21884	251	0.940075	251	1	0	0.000470629
2107_AL960_2	73_33	23454	22781	108799432	4775.88	0.0397097	21910	0.961766	21641	0.987723	6	0.0297795
2107_AL960_2	73_34	30618	29625	140255572	4734.37	0.0420077	28273	0.954363	27922	0.987585	11	0.037845
2107_AL960_2	73_35	198	188	1215949	6467.81	0.182602	182	0.968085	182	1	0	0.00034642
2107_AL960_2	73_36	25163	24420	107270706	4392.74	0.0409345	23481	0.961548	23202	0.988118	6	0.0290462
2107_AL960_2	73_37	151	145	958401	6609.66	0.166523	137	0.944828	137	1	0	0.000269537
2107_AL960_2	73_38	255	244	1699286	6964.29	0.149359	239	0.979508	239	1	0	0.000502607
2107_AL960_2	73_39	16313	15815	62715962	3965.6	0.0483113	15164	0.958837	14986	0.988262	2	0.0170516
2107_AL960_2	73_4	16696	16135	67491547	4182.93	0.0444194	15482	0.959529	15279	0.986888	4	0.0183914
2107_AL960_2	73_40	112	106	637723	6016.25	0.187025	103	0.971698	103	1	0	0.000190672
2107_AL960_2	73_41	251	245	1589672	6488.46	0.138001	236	0.963265	236	1	0	0.000462738
2107_AL960_2	73_42	22925	22259	99245260	4458.66	0.0372066	21420	0.962307	21189	0.989216	15	0.0272416
2107_AL960_2	73_43	166	157	910245	5797.74	0.226098	150	0.955414	150	1	0	0.000265955
2107_AL960_2	73_44	299	281	1792225	6378.02	0.185561	274	0.975089	274	1	0	0.000521978
2107_AL960_2	73_45	270	265	1595598	6021.12	0.169748	254	0.958491	254	1	0	0.000462974
2107_AL960_2	73_46	284	270	1577908	5844.1	0.149748	259	0.959259	259	1	0	0.000456369
2107_AL960_2	73_47	13429	12981	48590436	3743.2	0.051525	12405	0.955627	12283	0.990165	4	0.0132389
2107_AL960_2	73_48	519	504	2807656	5570.75	0.126333	482	0.956349	481	0.997925	0	0.000819365
2107_AL960_2	73_5	206	200	1374929	6874.65	0.145392	196	0.98	196	1	0	0.000408624
2107_AL960_2	73_6	208	200	1153222	5766.11	0.171164	189	0.945	189	1	0	0.000322853
2107_AL960_2	73_7	10355	10052	39433341	3922.93	0.0452541	9630	0.958018	9519	0.988474	2	0.0107587
2107_AL960_2	73_8	128	126	819100	6500.79	0.190414	124	0.984127	124	1	0	0.000245402
2107_AL960_2	73_9	30205	29245	139893263	4783.49	0.0379688	28026	0.958318	27677	0.987547	11	0.0378824
2107_AL960_2	74_1	222	212	1486247	7010.6	0.200361	206	0.971698	206	1	0	0.000425364
2107_AL960_2	74_10	293	279	2097318	7517.27	0.164526	272	0.97491	272	1	0	0.000613414
2107_AL960_2	74_11	180	172	1286018	7476.85	0.182402	168	0.976744	168	1	0	0.000378125
2107_AL960_2	74_12	26059	25241	112239708	4446.72	0.0409833	24197	0.958639	23995	0.991652	14	0.0307306
2107_AL960_2	74_13	311	306	2182722	7133.08	0.169492	293	0.957516	293	1	1	0.000634069
2107_AL960_2	74_14	175	167	1111341	6654.74	0.216838	162	0.97006	161	0.993827	0	0.000320469
2107_AL960_2	74_15	1891	1828	6136783	3357.1	0.0853403	1754	0.959519	1734	0.988597	0	0.00170184
2107_AL960_2	74_16	15362	14870	60314722	4056.13	0.0488364	14156	0.951984	14012	0.989828	1	0.0165482
2107_AL960_2	74_17	128	124	810240	6534.19	0.21758	122	0.983871	122	1	0	0.000238802
2107_AL960_2	74_18	218	202	1346680	6666.73	0.254817	195	0.965347	195	1	0	0.000390086
2107_AL960_2	74_19	36776	35636	171828179	4821.76	0.0385023	34331	0.96338	34004	0.990475	6	0.0466462
2107_AL960_2	74_2	278	271	1913102	7059.42	0.210605	263	0.97048	263	1	0	0.00056291
2107_AL960_2	74_20	182	179	1332503	7444.15	0.204412	175	0.977654	175	1	0	0.000402926
2107_AL960_2	74_21	211	204	1370456	6717.92	0.203937	198	0.970588	198	1	0	0.00039723
2107_AL960_2	74_22	169	162	1086745	6708.3	0.205835	154	0.950617	154	1	0	0.000308423
2107_AL960_2	74_23	32226	31220	149917408	4801.97	0.0375102	29910	0.95804	29578	0.9889	16	0.040561
2107_AL960_2	74_24	13552	13129	54336102	4138.63	0.0443404	12542	0.95529	12418	0.990113	3	0.0148269
2107_AL960_2	74_25	32974	31919	152776718	4786.39	0.039737	30197	0.946051	29854	0.988641	4	0.0407842
2107_AL960_2	74_26	38715	37473	178088338	4752.44	0.0410899	36060	0.962293	35695	0.989878	9	0.0481275
2107_AL960_2	74_27	209	203	1359941	6699.22	0.195739	198	0.975369	198	1	0	0.000398394
2107_AL960_2	74_28	239	231	1657899	7177.05	0.212958	223	0.965368	223	1	0	0.000497875
2107_AL960_2	74_29	189	181	1262720	6976.35	0.221078	173	0.955801	173	1	0	0.000351757
2107_AL960_2	74_3	145	137	928402	6776.66	0.202676	132	0.963504	132	1	0	0.000276854
2107_AL960_2	74_30	32855	31863	144008186	4519.61	0.0395812	30658	0.962182	30306	0.988518	12	0.0389614
2107_AL960_2	74_31	25270	24495	115353660	4709.27	0.0415277	23379	0.95444	23151	0.990248	6	0.0313551
2107_AL960_2	74_32	33070	32056	153740141	4795.99	0.0400403	30854	0.962503	30523	0.989272	7	0.0416229
2107_AL960_2	74_33	26535	25630	120717091	4709.99	0.0406902	24617	0.960476	24361	0.989601	21	0.0329437
2107_AL960_2	74_34	43835	42454	196236573	4622.33	0.040442	40866	0.962595	40358	0.987569	18	0.0524567
2107_AL960_2	74_35	171	165	1229131	7449.28	0.191591	161	0.975758	161	1	0	0.000365982
2107_AL960_2	74_36	316	306	2138897	6989.86	0.1857	296	0.96732	296	1	0	0.000628174
2107_AL960_2	74_37	27320	26461	123025714	4649.32	0.0404455	25285	0.955557	25030	0.989915	4	0.0334
2107_AL960_2	74_38	185	173	1070043	6185.22	0.215292	169	0.976879	169	1	0	0.000317769
2107_AL960_2	74_39	194	183	1261056	6891.02	0.210858	173	0.945355	173	1	0	0.000365292
2107_AL960_2	74_4	173	169	1121023	6633.27	0.199428	162	0.95858	162	1	0	0.000322404
2107_AL960_2	74_40	117	113	673874	5963.49	0.199395	107	0.946903	107	1	0	0.000191666
2107_AL960_2	74_41	38983	37813	173172204	4579.7	0.0386727	36156	0.956179	35725	0.988079	19	0.0460645
2107_AL960_2	74_42	88	86	550493	6401.08	0.212328	85	0.988372	85	1	0	0.000165668
2107_AL960_2	74_43	19070	18444	84424278	4577.33	0.0403632	17783	0.964162	17631	0.991453	12	0.0231772
2107_AL960_2	74_44	241	233	1668713	7161.86	0.207829	224	0.961373	224	1	0	0.000493726
2107_AL960_2	74_45	22809	22085	105197124	4763.28	0.0418789	21081	0.954539	20869	0.989944	8	0.0287612
2107_AL960_2	74_46	31118	30129	137220008	4554.42	0.042161	29144	0.967307	28855	0.990084	21	0.0375771
2107_AL960_2	74_47	4207	4106	16610985	4045.54	0.0544635	3800	0.925475	3768	0.991579	4	0.00443018
2107_AL960_2	74_48	27751	26914	128313288	4767.53	0.0391819	25709	0.955228	25419	0.98872	9	0.034783
2107_AL960_2	74_5	27345	26464	124979457	4722.62	0.0402682	25173	0.951217	24853	0.987288	7	0.0337562
2107_AL960_2	74_6	188	184	1258989	6842.33	0.220054	177	0.961957	177	1	0	0.000368255
2107_AL960_2	74_7	95	93	552935	5945.54	0.14536	89	0.956989	89	1	0	0.000157828
2107_AL960_2	74_8	16715	16222	63494625	3914.11	0.0460582	15686	0.966958	15500	0.988142	7	0.0174519
2107_AL960_2	74_9	29327	28370	126669218	4464.9	0.0417388	27365	0.964575	27098	0.990243	9	0.0346638
2107_AL960_2	75_1	29995	29069	134443399	4624.98	0.0436243	28393	0.976745	28110	0.990033	1	0.0371693
2107_AL960_2	75_10	41573	40300	170249367	4224.55	0.0477492	39467	0.97933	39121	0.991233	0	0.0473796
2107_AL960_2	75_11	23015	22326	103686545	4644.21	0.0421132	21602	0.967571	21423	0.991714	2	0.0287951
2107_AL960_2	75_12	38262	37173	171618954	4616.76	0.0412954	35928	0.966508	35570	0.990036	1	0.0471866
2107_AL960_2	75_13	559	557	4000153	7181.6	0.221642	538	0.965889	538	1	0	0.00117753
2107_AL960_2	75_14	28791	27919	128439061	4600.42	0.0404093	26968	0.965937	26719	0.990767	0	0.0356601
2107_AL960_2	75_15	198	198	1472032	7434.51	0.19729	188	0.949495	188	1	0	0.000424816
2107_AL960_2	75_16	30413	29465	136237704	4623.71	0.0439307	28489	0.966876	28242	0.99133	1	0.0376687
2107_AL960_2	75_17	33921	32917	154572226	4695.82	0.041091	31722	0.963697	31403	0.989944	0	0.0426863
2107_AL960_2	75_18	409	405	3064654	7567.05	0.216013	395	0.975309	395	1	0	0.000899992
2107_AL960_2	75_19	32546	31604	147951480	4681.42	0.0428001	30586	0.967789	30308	0.990911	10	0.0410161
2107_AL960_2	75_2	16911	16437	76196585	4635.67	0.0498738	15864	0.96514	15742	0.99231	11	0.0212476
2107_AL960_2	75_20	390	385	2860521	7429.92	0.203551	369	0.958442	369	1	0	0.00083865
2107_AL960_2	75_21	23316	22632	107203584	4736.81	0.0435533	21792	0.962884	21574	0.989996	1	0.0297891
2107_AL960_2	75_22	22594	21951	101938937	4643.93	0.0431174	21096	0.96105	20933	0.992273	2	0.0282985
2107_AL960_2	75_23	14780	14313	64404495	4499.72	0.0462645	13340	0.93202	13220	0.991004	0	0.0172674
2107_AL960_2	75_24	27416	26624	125449179	4711.88	0.0408433	25661	0.96383	25430	0.990998	0	0.0345448
2107_AL960_2	75_25	41771	40539	192849450	4757.13	0.0404495	39179	0.966452	38791	0.990097	4	0.0528253
2107_AL960_2	75_26	24707	23974	112526867	4693.7	0.0455185	23221	0.968591	23032	0.991861	1	0.0311976
2107_AL960_2	75_27	26369	25560	96681982	3782.55	0.0518935	23890	0.934664	23694	0.991796	2	0.0255837
2107_AL960_2	75_28	31827	30864	145692534	4720.47	0.0443517	29842	0.966887	29565	0.990718	4	0.040332
2107_AL960_2	75_29	327	325	2468931	7596.71	0.181874	314	0.966154	314	1	0	0.000721769
2107_AL960_2	75_3	36363	35343	166680412	4716.08	0.0395032	34111	0.965142	33795	0.990736	0	0.0450573
2107_AL960_2	75_30	24571	23819	111253505	4670.79	0.0410805	23079	0.968932	22857	0.990381	3	0.0310492
2107_AL960_2	75_31	28730	27846	128362549	4609.73	0.045585	27152	0.975077	26918	0.991382	0	0.0358822
2107_AL960_2	75_32	44342	43049	202982049	4715.14	0.0420623	41748	0.969779	41322	0.989796	1	0.0556452
2107_AL960_2	75_33	45573	44201	207601360	4696.76	0.0426912	42892	0.970385	42446	0.989602	2	0.0569137
2107_AL960_2	75_34	33156	32152	146016358	4541.44	0.047073	31002	0.964232	30693	0.990033	0	0.0400714
2107_AL960_2	75_35	294	290	2108469	7270.58	0.199302	283	0.975862	283	1	0	0.000624342
2107_AL960_2	75_36	39676	38618	175186544	4536.4	0.0429112	37379	0.967917	36986	0.989486	0	0.0478841
2107_AL960_2	75_37	184	183	1436734	7851.01	0.181731	179	0.978142	179	1	0	0.000416057
2107_AL960_2	75_38	40643	39449	174218998	4416.31	0.0426368	38185	0.967959	37792	0.989708	0	0.0479755
2107_AL960_2	75_39	43571	42186	195038605	4623.3	0.0420521	40723	0.96532	40323	0.990178	0	0.0533045
2107_AL960_2	75_4	46783	45374	208010048	4584.34	0.0404617	44145	0.972914	43727	0.990531	0	0.0569081
2107_AL960_2	75_40	14865	14406	63162752	4384.48	0.045173	13886	0.963904	13746	0.989918	1	0.0176204
2107_AL960_2	75_41	305	301	2326414	7728.95	0.208497	285	0.946844	285	1	0	0.000673127
2107_AL960_2	75_42	17314	16829	73248971	4352.54	0.0416975	16270	0.966784	16150	0.992624	1	0.0205779
2107_AL960_2	75_43	23625	22918	103684481	4524.15	0.0418164	22266	0.971551	22087	0.991961	0	0.0289794
2107_AL960_2	75_44	47620	46245	204889633	4430.53	0.0433536	44508	0.962439	44103	0.990901	3	0.055901
2107_AL960_2	75_45	499	492	3462482	7037.57	0.216311	481	0.977642	481	1	0	0.00101968
2107_AL960_2	75_46	30021	29146	131731716	4519.72	0.0448163	28117	0.964695	27877	0.991464	4	0.0365293
2107_AL960_2	75_47	32844	31915	150175773	4705.49	0.0422512	31048	0.972834	30704	0.98892	0	0.0416145
2107_AL960_2	75_48	17997	17473	73363278	4198.67	0.0497164	16978	0.971671	16850	0.992461	0	0.0206673
2107_AL960_2	75_5	317	313	2290169	7316.83	0.21923	302	0.964856	302	1	0	0.000667342
2107_AL960_2	75_6	24190	23468	112809217	4806.94	0.0430231	22817	0.97226	22606	0.990753	9	0.0311637
2107_AL960_2	75_7	42965	41722	191615244	4592.67	0.0390055	40302	0.965965	39901	0.99005	0	0.0523288
2107_AL960_2	75_8	17780	17308	72740351	4202.7	0.0469221	16874	0.974925	16738	0.99194	2	0.0204562
2107_AL960_2	75_9	29841	28959	138631605	4787.17	0.0430547	28027	0.967817	27764	0.990616	1	0.0384664
2107_AL960_2	76_1	261	249	1858526	7463.96	0.217131	238	0.955823	238	1	0	0.000533375
2107_AL960_2	76_10	18769	18224	89044723	4886.12	0.0414901	17662	0.969162	17515	0.991677	1	0.0247915
2107_AL960_2	76_11	31545	30652	148068796	4830.64	0.0356286	29726	0.96979	29428	0.989975	1	0.0410278
2107_AL960_2	76_12	29189	28380	130792291	4608.61	0.039572	27370	0.964412	27095	0.989953	1	0.0361653
2107_AL960_2	76_13	370	364	2739550	7526.24	0.183702	349	0.958791	349	1	0	0.000779537
2107_AL960_2	76_14	34761	33808	157218662	4650.34	0.0369942	32601	0.964298	32312	0.991135	8	0.0432566
2107_AL960_2	76_15	28565	27876	134506154	4825.16	0.0360993	27027	0.969544	26760	0.990121	8	0.0374266
2107_AL960_2	76_16	30230	29422	140060707	4760.41	0.0394628	28295	0.961695	27999	0.989539	2	0.0385208
2107_AL960_2	76_17	189	181	1371140	7575.36	0.207054	176	0.972376	176	1	0	0.000408635
2107_AL960_2	76_18	27321	26560	129769923	4885.92	0.037414	25700	0.96762	25443	0.99	0	0.0360277
2107_AL960_2	76_19	33870	32893	161697213	4915.85	0.037257	31964	0.971757	31691	0.991459	1	0.0447075
2107_AL960_2	76_2	33407	32497	153590076	4726.28	0.0387469	31403	0.966335	31053	0.988855	0	0.0423775
2107_AL960_2	76_20	41126	40043	193334896	4828.18	0.0362815	38641	0.964988	38258	0.990088	4	0.0528557
2107_AL960_2	76_21	35129	34158	165463181	4844.05	0.0364458	32893	0.962966	32603	0.991184	0	0.0455837
2107_AL960_2	76_22	27894	27109	131497587	4850.7	0.0366176	26149	0.964587	25868	0.989254	0	0.0362797
2107_AL960_2	76_23	15735	15319	67116273	4381.24	0.0400724	14846	0.969123	14707	0.990637	4	0.018891
2107_AL960_2	76_24	18523	18024	77400473	4294.3	0.0418757	17418	0.966378	17266	0.991273	2	0.0215538
2107_AL960_2	76_25	322	314	2426522	7727.78	0.202466	305	0.971338	305	1	0	0.000710713
2107_AL960_2	76_26	38955	37845	183034482	4836.42	0.0378832	36699	0.969719	36321	0.9897	6	0.0504714
2107_AL960_2	76_27	318	313	2358156	7534.04	0.206792	309	0.98722	309	1	0	0.000697548
2107_AL960_2	76_28	34292	33323	159972801	4800.67	0.0371827	32527	0.976113	32209	0.990224	0	0.0444335
2107_AL960_2	76_29	42378	41220	194381786	4715.72	0.0370829	39991	0.970184	39593	0.990048	3	0.0534775
2107_AL960_2	76_3	211	204	1416847	6945.33	0.174433	201	0.985294	201	1	1	0.000421962
2107_AL960_2	76_30	263	259	1908406	7368.36	0.208238	250	0.965251	250	1	0	0.000559411
2107_AL960_2	76_31	27407	26656	121846323	4571.07	0.040995	25865	0.970326	25609	0.990102	3	0.0339002
2107_AL960_2	76_32	32014	31142	150284297	4825.78	0.0380812	30210	0.970073	29882	0.989143	3	0.0412858
2107_AL960_2	76_33	371	367	2782125	7580.72	0.192417	358	0.975477	358	1	0	0.000823035
2107_AL960_2	76_34	39955	38839	186206774	4794.32	0.0389073	37780	0.972734	37373	0.989227	0	0.0516162
2107_AL960_2	76_35	31982	31103	150614913	4842.46	0.0369051	29991	0.964248	29705	0.990464	0	0.0417474
2107_AL960_2	76_36	28710	27986	130997934	4680.84	0.0388759	27190	0.971557	26930	0.990438	4	0.0364274
2107_AL960_2	76_37	197	189	1327442	7023.5	0.223358	184	0.973545	184	1	0	0.000394494
2107_AL960_2	76_38	35977	34937	167221263	4786.37	0.0361569	33794	0.967284	33439	0.989495	7	0.0460948
2107_AL960_2	76_39	851	829	3626359	4374.38	0.153027	801	0.966224	798	0.996255	0	0.00103949
2107_AL960_2	76_4	31340	30459	148682472	4881.4	0.0359672	29634	0.972914	29326	0.989607	2	0.0413019
2107_AL960_2	76_40	43894	42624	203604083	4776.75	0.0364731	41186	0.966263	40724	0.988783	7	0.0556284
2107_AL960_2	76_41	23063	22466	110324590	4910.74	0.036377	21641	0.963278	21501	0.993531	0	0.0308048
2107_AL960_2	76_42	143	137	1015272	7410.74	0.175935	133	0.970803	133	1	0	0.000302399
2107_AL960_2	76_43	21309	20740	99060495	4776.3	0.0377122	20071	0.967743	19908	0.991879	0	0.0276748
2107_AL960_2	76_44	28003	27273	129428203	4745.65	0.0383406	26526	0.97261	26284	0.990877	3	0.0362007
2107_AL960_2	76_45	24645	23985	115162955	4801.46	0.0406402	23192	0.966938	23000	0.991721	0	0.0320653
2107_AL960_2	76_46	32796	31873	137959394	4328.41	0.0417997	30479	0.956264	30230	0.99183	0	0.0378675
2107_AL960_2	76_47	224	217	1631954	7520.53	0.192544	207	0.953917	207	1	0	0.000480561
2107_AL960_2	76_48	245	243	1735294	7141.13	0.198466	233	0.958848	233	1	0	0.000508121
2107_AL960_2	76_5	3672	3439	16369178	4759.87	0.0577061	3321	0.965688	3321	1	0	0.00475437
2107_AL960_2	76_6	45237	44060	210361681	4774.44	0.0360576	42511	0.964843	42006	0.988121	5	0.0572633
2107_AL960_2	76_7	105	101	827414	8192.22	0.185066	97	0.960396	97	1	0	0.000247815
2107_AL960_2	76_8	36958	35965	172662173	4800.84	0.0358377	34812	0.967941	34456	0.989774	0	0.0474338
2107_AL960_2	76_9	45184	43989	212768724	4836.86	0.0366729	42529	0.96681	42106	0.990054	1	0.0580583
2107_AL960_2	77_1	322	315	2305715	7319.73	0.188742	303	0.961905	303	1	0	0.000671015
2107_AL960_2	77_10	166155	161590	769520933	4762.18	0.0381058	153984	0.95293	143380	0.931136	29	0.16061
2107_AL960_2	77_11	287	283	2034409	7188.72	0.208401	269	0.95053	269	1	0	0.000590098
2107_AL960_2	77_12	422	413	2957750	7161.62	0.190136	389	0.941889	389	1	1	0.000843141
2107_AL960_2	77_13	93160	90638	391215029	4316.24	0.0414263	85987	0.948686	80672	0.938188	0	0.08485
2107_AL960_2	77_14	285	285	2088583	7328.36	0.200439	276	0.968421	276	1	0	0.00061147
2107_AL960_2	77_15	186	183	1290572	7052.31	0.209551	180	0.983607	180	1	0	0.000386901
2107_AL960_2	77_16	400	392	2857270	7288.95	0.202988	381	0.971939	381	1	0	0.000835256
2107_AL960_2	77_17	208	207	1589300	7677.78	0.217719	196	0.94686	196	1	0	0.000456294
2107_AL960_2	77_18	395	389	2895657	7443.85	0.203988	374	0.96144	374	1	0	0.000847394
2107_AL960_2	77_19	500	493	3497674	7094.67	0.183925	478	0.969574	478	1	0	0.0010196
2107_AL960_2	77_2	486	481	3677371	7645.26	0.196177	460	0.956341	460	1	0	0.00106438
2107_AL960_2	77_20	391	387	2888337	7463.4	0.204605	371	0.958656	371	1	0	0.000837304
2107_AL960_2	77_21	255	251	1825458	7272.74	0.217422	243	0.968127	243	1	0	0.000538431
2107_AL960_2	77_22	296	290	2189699	7550.69	0.197828	277	0.955172	277	1	0	0.00063648
2107_AL960_2	77_23	197	196	1369611	6987.81	0.215419	193	0.984694	193	1	0	0.000406161
2107_AL960_2	77_24	275	274	1994612	7279.61	0.212378	266	0.970803	266	1	0	0.000581752
2107_AL960_2	77_25	119718	116424	543264182	4666.26	0.0397275	110469	0.948851	103252	0.934669	7	0.116016
2107_AL960_2	77_26	428	416	3152692	7578.59	0.195924	396	0.951923	396	1	0	0.000901288
2107_AL960_2	77_27	143035	139104	656182155	4717.21	0.0377161	133496	0.959685	124763	0.934582	15	0.140099
2107_AL960_2	77_28	416	410	3099570	7559.93	0.190803	394	0.960976	394	1	0	0.000897267
2107_AL960_2	77_29	322	319	2397998	7517.24	0.18754	311	0.974922	311	1	0	0.000704201
2107_AL960_2	77_3	319	310	2166414	6988.43	0.206913	301	0.970968	301	1	0	0.000625839
2107_AL960_2	77_30	251	246	1868751	7596.55	0.19705	236	0.95935	236	1	0	0.000529409
2107_AL960_2	77_31	92679	90166	378073807	4193.09	0.0431253	85738	0.950891	80426	0.938044	10	0.0818049
2107_AL960_2	77_32	416	411	3004301	7309.73	0.207077	396	0.963504	396	1	0	0.000878597
2107_AL960_2	77_33	133136	129326	624312478	4827.43	0.0386169	123807	0.957325	115260	0.930965	7	0.132663
2107_AL960_2	77_34	117084	113703	545447093	4797.12	0.0394172	108962	0.958304	101668	0.933059	4	0.117448
2107_AL960_2	77_35	282	277	2018496	7286.99	0.202119	268	0.967509	268	1	0	0.000590584
2107_AL960_2	77_36	473	466	3559567	7638.56	0.19872	449	0.963519	449	1	0	0.00101802
2107_AL960_2	77_37	202	198	1458011	7363.69	0.228424	192	0.969697	192	1	0	0.000431627
2107_AL960_2	77_38	359	357	2577550	7220.03	0.206521	345	0.966387	345	1	0	0.00076084
2107_AL960_2	77_39	283	281	2138326	7609.7	0.181468	269	0.957295	269	1	0	0.00061967
2107_AL960_2	77_4	302	298	2321239	7789.39	0.183806	291	0.97651	291	1	0	0.00068654
2107_AL960_2	77_40	170	164	1230128	7500.78	0.190589	159	0.969512	159	1	1	0.000359683
2107_AL960_2	77_41	322	310	2138186	6897.37	0.190061	299	0.964516	299	1	0	0.000626838
2107_AL960_2	77_42	181	176	1299366	7382.76	0.196973	164	0.931818	164	1	0	0.00037296
2107_AL960_2	77_43	289	284	2029643	7146.63	0.241193	278	0.978873	278	1	0	0.000595911
2107_AL960_2	77_44	403	398	2942703	7393.73	0.230649	381	0.957286	381	1	0	0.000851465
2107_AL960_2	77_45	401	398	2844696	7147.48	0.219177	382	0.959799	382	1	0	0.000819397
2107_AL960_2	77_46	154981	150583	679436509	4512.04	0.0411168	142328	0.94518	133415	0.937377	27	0.144435
2107_AL960_2	77_47	320	316	2421486	7662.93	0.196041	312	0.987342	312	1	0	0.000714392
2107_AL960_2	77_48	391	387	2865064	7403.27	0.21305	364	0.940568	364	1	0	0.00082458
2107_AL960_2	77_5	51717	50120	157595628	3144.37	0.0570359	44992	0.897686	43033	0.956459	1	0.0336683
2107_AL960_2	77_6	327	325	2321565	7143.28	0.237507	320	0.984615	320	1	0	0.000680899
2107_AL960_2	77_7	151	148	966912	6533.19	0.217954	145	0.97973	145	1	0	0.000284265
2107_AL960_2	77_8	35219	34226	141996955	4148.8	0.043133	32796	0.958219	30713	0.936486	2	0.0310492
2107_AL960_2	77_9	414	410	3026778	7382.39	0.196871	391	0.953659	391	1	0	0.000872959
2107_AL960_2	78_1	544	537	3835094	7141.7	0.167771	509	0.947858	509	1	0	0.00110429
2107_AL960_2	78_10	595	591	4509662	7630.56	0.188464	577	0.976311	577	1	0	0.00132458
2107_AL960_2	78_11	383	381	2888797	7582.14	0.180391	370	0.971129	370	1	0	0.000837714
2107_AL960_2	78_12	470	466	3300326	7082.24	0.193151	453	0.972103	453	1	0	0.000972137
2107_AL960_2	78_13	606	604	4548431	7530.51	0.200012	582	0.963576	582	1	0	0.00131572
2107_AL960_2	78_14	358	356	2610840	7333.82	0.201208	344	0.966292	344	1	0	0.000771782
2107_AL960_2	78_15	256	249	1675705	6729.74	0.230383	241	0.967871	241	1	0	0.000484968
2107_AL960_2	78_16	70288	68452	327198245	4779.97	0.0402645	65450	0.956144	63103	0.964141	12	0.0799535
2107_AL960_2	78_17	258	257	1998374	7775.77	0.175232	250	0.972763	250	1	0	0.000583206
2107_AL960_2	78_18	445	442	3348899	7576.69	0.199118	426	0.963801	425	0.997653	0	0.000961844
2107_AL960_2	78_19	66805	65112	319307089	4903.97	0.0386284	62285	0.956583	60149	0.965706	13	0.0785736
2107_AL960_2	78_2	66665	64901	313174115	4825.41	0.0404942	61748	0.951418	59496	0.963529	17	0.0757778
2107_AL960_2	78_20	508	501	3711131	7407.45	0.197182	485	0.968064	485	1	0	0.00108023
2107_AL960_2	78_21	48425	47167	213501156	4526.49	0.0418386	44969	0.9534	43482	0.966933	4	0.0528755
2107_AL960_2	78_22	71386	69549	337437711	4851.8	0.0381968	65928	0.947936	63545	0.963855	25	0.0819064
2107_AL960_2	78_23	65381	63703	291814802	4580.86	0.0403015	60109	0.943582	57916	0.963516	3	0.0703438
2107_AL960_2	78_24	307	305	2273031	7452.56	0.207111	290	0.95082	290	1	0	0.000657765
2107_AL960_2	78_25	483	475	3494985	7357.86	0.206065	462	0.972632	462	1	0	0.00102979
2107_AL960_2	78_26	530	526	3871648	7360.55	0.205535	508	0.965779	508	1	2	0.00112617
2107_AL960_2	78_27	84341	82196	388293764	4724	0.0379241	78094	0.950095	75059	0.961137	19	0.0927028
2107_AL960_2	78_28	540	533	4162481	7809.53	0.180776	514	0.964353	514	1	0	0.00120044
2107_AL960_2	78_29	348	345	2512588	7282.86	0.215168	333	0.965217	333	1	0	0.000724914
2107_AL960_2	78_3	361	354	2458274	6944.28	0.222516	343	0.968927	343	1	0	0.000711246
2107_AL960_2	78_30	61473	59938	277681311	4632.81	0.0386085	57095	0.952568	54880	0.961205	5	0.0673774
2107_AL960_2	78_31	63776	62167	297075820	4778.67	0.040075	59422	0.955845	57183	0.96232	6	0.0722893
2107_AL960_2	78_32	607	598	4312930	7212.26	0.212478	580	0.9699	580	1	0	0.00125423
2107_AL960_2	78_33	53107	51752	250324992	4837.01	0.0403843	49884	0.963905	48034	0.962914	5	0.0619934
2107_AL960_2	78_34	65193	63507	306924173	4832.92	0.0424078	60965	0.959973	58789	0.964307	0	0.075716
2107_AL960_2	78_35	72940	71082	347861462	4893.81	0.0376837	68252	0.960187	66091	0.968338	14	0.0851948
2107_AL960_2	78_36	85432	83297	327489128	3931.58	0.0459956	78717	0.945016	75838	0.963426	8	0.0777122
2107_AL960_2	78_37	237	231	1710596	7405.18	0.214732	217	0.939394	217	1	0	0.000495168
2107_AL960_2	78_38	102042	99492	447631536	4499.17	0.0387656	94608	0.950911	91028	0.96216	14	0.105239
2107_AL960_2	78_39	54371	52963	255908354	4831.83	0.0398479	50610	0.955573	48726	0.962774	15	0.0631079
2107_AL960_2	78_4	53674	52289	227253619	4346.11	0.042815	50080	0.957754	48173	0.961921	5	0.0557194
2107_AL960_2	78_40	253	247	1710933	6926.85	0.210313	242	0.979757	242	1	0	0.000502823
2107_AL960_2	78_41	403	398	2805812	7049.78	0.201636	382	0.959799	382	1	0	0.000816968
2107_AL960_2	78_42	20055	19587	82746217	4224.55	0.0423113	18646	0.951958	18131	0.97238	2	0.0210376
2107_AL960_2	78_43	365	360	2629401	7303.89	0.227308	344	0.955556	344	1	0	0.000758915
2107_AL960_2	78_44	64544	62957	296609636	4711.31	0.0392526	60325	0.958194	58130	0.963614	2	0.0729976
2107_AL960_2	78_45	539	536	3954686	7378.15	0.215054	512	0.955224	512	1	0	0.00113265
2107_AL960_2	78_46	43648	42526	199936955	4701.52	0.0412006	40782	0.95899	39375	0.965499	2	0.049949
2107_AL960_2	78_47	351	344	2670144	7762.05	0.194811	326	0.947674	326	1	1	0.000769845
2107_AL960_2	78_48	399	396	2869335	7245.8	0.224067	379	0.957071	379	1	0	0.00083046
2107_AL960_2	78_5	381	374	2798678	7483.1	0.185772	357	0.954545	357	1	0	0.000791435
2107_AL960_2	78_6	356	352	2625546	7458.94	0.200355	339	0.963068	339	1	0	0.000756402
2107_AL960_2	78_7	190	186	1397948	7515.85	0.17665	181	0.973118	181	1	0	0.000413919
2107_AL960_2	78_8	273	267	1907008	7142.35	0.1926	262	0.981273	262	1	1	0.000565472
2107_AL960_2	78_9	523	517	3817782	7384.49	0.204347	500	0.967118	500	1	4	0.00110775
2107_AL960_2	79_1	27966	27209	137516997	5054.1	0.0389419	26504	0.974089	26127	0.985776	4	0.038222
2107_AL960_2	79_10	24559	23928	121981450	5097.85	0.0386092	23451	0.980065	23135	0.986525	3	0.0342976
2107_AL960_2	79_11	27735	27023	133645096	4945.61	0.0374158	26407	0.977205	26065	0.987049	10	0.0370795
2107_AL960_2	79_12	20977	20483	103451580	5050.61	0.0381593	20070	0.979837	19807	0.986896	8	0.0290675
2107_AL960_2	79_13	15779	15408	81647527	5299.03	0.0379626	15126	0.981698	14927	0.986844	3	0.0231073
2107_AL960_2	79_14	17433	17018	88213162	5183.52	0.0359972	16634	0.977436	16436	0.988097	4	0.0248064
2107_AL960_2	79_15	19857	19377	99701223	5145.34	0.0371287	18984	0.979718	18773	0.988885	5	0.0282254
2107_AL960_2	79_16	25640	24970	125954252	5044.22	0.0386683	24388	0.976692	24095	0.987986	4	0.0352043
2107_AL960_2	79_17	19904	19377	100382820	5180.51	0.0361538	18954	0.97817	18692	0.986177	8	0.0281453
2107_AL960_2	79_18	32873	32068	163874808	5110.23	0.0368047	31345	0.977454	30972	0.9881	7	0.0454579
2107_AL960_2	79_19	27418	26766	132669134	4956.63	0.0397086	26193	0.978592	25904	0.988967	6	0.0370662
2107_AL960_2	79_2	15287	14875	77757451	5227.39	0.0431077	14534	0.977076	14340	0.986652	4	0.0218209
2107_AL960_2	79_20	22598	22004	111833443	5082.41	0.0396915	21538	0.978822	21278	0.987928	6	0.0313796
2107_AL960_2	79_21	17412	16943	87589844	5169.68	0.0386629	16484	0.972909	16305	0.989141	6	0.0246149
2107_AL960_2	79_22	20624	20120	101265713	5033.09	0.0379786	19721	0.980169	19473	0.987425	1	0.0284415
2107_AL960_2	79_23	29115	28401	142554971	5019.36	0.0353168	27771	0.977818	27379	0.985885	9	0.0396095
2107_AL960_2	79_24	23722	23118	118396770	5121.41	0.0347986	22648	0.97967	22322	0.985606	4	0.0330189
2107_AL960_2	79_25	26113	25456	130491784	5126.17	0.0369124	24810	0.974623	24467	0.986175	5	0.0363512
2107_AL960_2	79_26	14351	13985	72624172	5193	0.0412767	13653	0.97626	13478	0.987182	2	0.0204788
2107_AL960_2	79_27	25045	24446	118909336	4864.16	0.0386493	23794	0.973329	23518	0.9884	9	0.0332056
2107_AL960_2	79_28	11331	11021	57314933	5200.52	0.0424248	10795	0.979494	10673	0.988698	1	0.0162699
2107_AL960_2	79_29	12855	12489	62944788	5040.02	0.0401007	12153	0.973096	12017	0.988809	3	0.0177404
2107_AL960_2	79_3	22708	22116	113698626	5141.01	0.0359038	21608	0.97703	21349	0.988014	5	0.0319262
2107_AL960_2	79_30	17957	17528	89375172	5098.99	0.037579	17152	0.978549	16938	0.987523	4	0.0252126
2107_AL960_2	79_31	23856	23286	112942422	4850.23	0.0407418	22777	0.978141	22484	0.987136	5	0.0316814
2107_AL960_2	79_32	24530	23924	123437073	5159.55	0.0395301	23365	0.976634	23063	0.987075	4	0.0343677
2107_AL960_2	79_33	17664	17167	88564693	5159.01	0.040956	16837	0.980777	16626	0.987468	3	0.0250057
2107_AL960_2	79_34	14382	14012	74474269	5315.03	0.0450974	13694	0.977305	13545	0.989119	7	0.0209978
2107_AL960_2	79_35	16261	15864	78941240	4976.12	0.0378925	15333	0.966528	15185	0.990348	2	0.0220463
2107_AL960_2	79_36	15096	14759	76844246	5206.6	0.040772	14481	0.981164	14287	0.986603	6	0.0217344
2107_AL960_2	79_37	24190	23560	116816575	4958.26	0.0383484	23000	0.976231	22727	0.98813	4	0.0325481
2107_AL960_2	79_38	27302	26624	130176355	4889.44	0.037911	25893	0.972544	25551	0.986792	5	0.0360348
2107_AL960_2	79_39	21066	20500	103364501	5042.17	0.038561	20100	0.980488	19854	0.987761	5	0.0291502
2107_AL960_2	79_4	30745	29969	152455306	5087.1	0.0352709	29057	0.969569	28604	0.98441	1	0.0418782
2107_AL960_2	79_40	15267	14848	76700095	5165.69	0.0361744	14483	0.975418	14298	0.987226	5	0.021479
2107_AL960_2	79_41	23158	22602	115562585	5112.94	0.0355972	22181	0.981373	21864	0.985708	5	0.0322633
2107_AL960_2	79_42	8823	8607	36493117	4239.93	0.0420369	8438	0.980365	8375	0.992534	5	0.0104621
2107_AL960_2	79_43	11715	11389	55181381	4845.15	0.0415428	11096	0.974273	10982	0.989726	12	0.0156534
2107_AL960_2	79_44	11221	10939	57548020	5260.81	0.0414723	10676	0.975958	10562	0.989322	4	0.0163206
2107_AL960_2	79_45	7488	7329	37643706	5136.27	0.0471873	7189	0.980898	7128	0.991515	7	0.0108077
2107_AL960_2	79_46	23767	23180	110065286	4748.29	0.0399515	22283	0.961303	22042	0.989185	5	0.0304283
2107_AL960_2	79_47	17980	17537	89741853	5117.29	0.0379926	17193	0.980384	16969	0.986971	4	0.0254342
2107_AL960_2	79_48	16978	16526	85611409	5180.41	0.0393481	16246	0.983057	16034	0.986951	1	0.0242304
2107_AL960_2	79_5	12740	12430	65988901	5308.84	0.0404936	12166	0.978761	12000	0.986355	1	0.0184612
2107_AL960_2	79_6	25166	24536	123812226	5046.15	0.0371409	23936	0.975546	23616	0.986631	3	0.03453
2107_AL960_2	79_7	27720	27009	139683401	5171.74	0.0348501	26261	0.972306	25898	0.986177	6	0.0385977
2107_AL960_2	79_8	25234	24603	126584125	5145.07	0.0346887	24029	0.97667	23684	0.985642	5	0.0351877
2107_AL960_2	79_9	19844	19336	100062088	5174.91	0.0389538	18929	0.978951	18687	0.987215	7	0.0280981
2107_AL960_2	80_1	664	651	3915104	6013.98	0.0980723	634	0.973886	634	1	0	0.00116381
2107_AL960_2	80_10	73369	71519	369378395	5164.76	0.0360372	69186	0.967379	66445	0.960382	19	0.0904959
2107_AL960_2	80_11	221	218	1740776	7985.21	0.199456	210	0.963303	210	1	2	0.000517525
2107_AL960_2	80_12	303	300	2176471	7254.9	0.172865	289	0.963333	289	1	0	0.000635808
2107_AL960_2	80_13	355	351	2605924	7424.28	0.218325	342	0.974359	342	1	0	0.000774381
2107_AL960_2	80_14	189	186	1436046	7720.68	0.17834	181	0.973118	181	1	0	0.000423371
2107_AL960_2	80_15	140	140	1131291	8080.65	0.178715	139	0.992857	139	1	0	0.00033534
2107_AL960_2	80_16	316	314	2438269	7765.19	0.196334	304	0.968153	304	1	0	0.000715031
2107_AL960_2	80_17	67077	65344	330837435	5063.01	0.0353673	64164	0.981942	61571	0.959588	13	0.0820988
2107_AL960_2	80_18	53214	51832	255712576	4933.49	0.0380868	50624	0.976694	48829	0.964543	25	0.0643786
2107_AL960_2	80_19	339	337	2722140	8077.57	0.160409	330	0.979228	330	1	0	0.000811655
2107_AL960_2	80_2	338	334	2544140	7617.19	0.221106	329	0.98503	329	1	0	0.000756614
2107_AL960_2	80_20	1434	1398	4712022	3370.55	0.142205	1372	0.981402	1370	0.998542	3	0.00137406
2107_AL960_2	80_21	247	243	1717492	7067.87	0.177837	237	0.975309	237	1	0	0.000507409
2107_AL960_2	80_22	230	226	1671315	7395.2	0.207995	220	0.973451	220	1	0	0.000495201
2107_AL960_2	80_23	173	168	1239788	7379.69	0.20961	164	0.97619	164	1	0	0.000369018
2107_AL960_2	80_24	171	170	1251111	7359.48	0.195673	167	0.982353	167	1	0	0.000374278
2107_AL960_2	80_25	51956	50630	269054614	5314.13	0.034975	49564	0.978945	47600	0.960374	15	0.0678011
2107_AL960_2	80_26	60265	58765	302028593	5139.6	0.0354895	57555	0.97941	55302	0.960855	7	0.0760947
2107_AL960_2	80_27	2088	2034	5996144	2947.96	0.116351	1975	0.970993	1968	0.996456	2	0.00170915
2107_AL960_2	80_28	25180	24530	81976112	3341.87	0.0551934	24094	0.982226	23631	0.980784	16	0.0221605
2107_AL960_2	80_29	1162	1127	3677855	3263.4	0.125471	1099	0.975155	1096	0.99727	1	0.00104372
2107_AL960_2	80_3	218	213	1597200	7498.59	0.183605	208	0.976526	208	1	0	0.000477808
2107_AL960_2	80_30	187	183	1273789	6960.6	0.20776	180	0.983607	180	1	0	0.000376366
2107_AL960_2	80_31	332	329	2337881	7106.02	0.199085	318	0.966565	318	1	0	0.000684127
2107_AL960_2	80_32	372	371	2874891	7749.03	0.188799	358	0.96496	358	1	0	0.000835025
2107_AL960_2	80_33	57635	56152	295092513	5255.24	0.0358401	54644	0.973144	52454	0.959922	18	0.0731788
2107_AL960_2	80_34	30554	29766	154067776	5175.97	0.0386586	28913	0.971343	27908	0.965241	6	0.039306
2107_AL960_2	80_35	43297	42201	212382961	5032.65	0.0358774	41306	0.978792	40070	0.970077	7	0.055539
2107_AL960_2	80_36	38323	37341	186739682	5000.93	0.0366521	36629	0.980932	35357	0.965273	9	0.0474246
2107_AL960_2	80_37	32254	31460	155878125	4954.8	0.0381536	30873	0.981341	29907	0.968711	5	0.040744
2107_AL960_2	80_38	248	243	1771617	7290.6	0.197273	234	0.962963	234	1	0	0.000521304
2107_AL960_2	80_39	204	200	1447468	7237.34	0.205534	194	0.97	194	1	0	0.000429629
2107_AL960_2	80_4	205	203	1580930	7787.83	0.172616	199	0.980296	199	1	0	0.000471854
2107_AL960_2	80_40	2415	2295	11326191	4935.16	0.0596128	2238	0.975163	2238	1	0	0.00333606
2107_AL960_2	80_41	76359	74452	377562682	5071.22	0.0337669	72858	0.97859	70124	0.962475	14	0.0938302
2107_AL960_2	80_42	796	780	2218552	2844.3	0.129541	756	0.969231	755	0.998677	1	0.000637497
2107_AL960_2	80_43	33748	32879	145990374	4440.23	0.0408996	32047	0.974695	31082	0.969888	14	0.0380242
2107_AL960_2	80_44	48503	47238	239189435	5063.5	0.0365399	46215	0.978344	44668	0.966526	20	0.0612781
2107_AL960_2	80_45	42915	41787	186479013	4462.61	0.0418662	40999	0.981142	40206	0.980658	12	0.0501527
2107_AL960_2	80_46	320	312	2259138	7240.83	0.179886	304	0.974359	304	1	0	0.000663704
2107_AL960_2	80_47	229	226	1701312	7527.93	0.202397	217	0.960177	217	1	0	0.000495639
2107_AL960_2	80_48	243	241	1784069	7402.78	0.190373	239	0.991701	239	1	0	0.000537903
2107_AL960_2	80_5	201	196	1565054	7984.97	0.194875	182	0.928571	182	1	1	0.000441036
2107_AL960_2	80_6	212	211	1673553	7931.53	0.174136	209	0.990521	209	1	0	0.000502134
2107_AL960_2	80_7	104	103	762435	7402.28	0.201296	103	1	103	1	0	0.00023127
2107_AL960_2	80_8	148	146	1117843	7656.46	0.16575	140	0.958904	140	1	0	0.000318654
2107_AL960_2	80_9	79995	78007	397622172	5097.26	0.0350546	76514	0.980861	73547	0.961223	3	0.0989341
2107_AL960_2	81_1	25270	24517	120930036	4932.5	0.038221	23744	0.968471	23081	0.972077	0	0.0319525
2107_AL960_2	81_10	22893	22301	103362280	4634.87	0.0407641	21651	0.970853	21121	0.975521	3	0.027538
2107_AL960_2	81_11	22455	21820	103177838	4728.59	0.0385893	21058	0.965078	20600	0.978251	4	0.0276509
2107_AL960_2	81_12	26380	25691	123921247	4823.53	0.037954	24704	0.961582	24099	0.97551	2	0.0327996
2107_AL960_2	81_13	14372	13994	62035334	4433	0.0463252	13571	0.969773	13361	0.984526	1	0.0170506
2107_AL960_2	81_14	10204	9941	42416814	4266.86	0.0456116	9598	0.965496	9397	0.979058	0	0.0113676
2107_AL960_2	81_15	20816	20273	97131845	4791.19	0.0377607	19608	0.967198	19193	0.978835	12	0.0261993
2107_AL960_2	81_16	10430	10156	43003149	4234.26	0.049679	9742	0.959236	9540	0.979265	1	0.0114854
2107_AL960_2	81_17	25311	24627	120471642	4891.85	0.0363988	23782	0.965688	23172	0.97435	7	0.0318929
2107_AL960_2	81_18	22645	22027	108114237	4908.26	0.0407872	21372	0.970264	20869	0.976465	7	0.0288911
2107_AL960_2	81_19	23277	22651	111279582	4912.79	0.0394681	21908	0.967198	21359	0.974941	4	0.0297764
2107_AL960_2	81_2	36183	35162	170516363	4849.45	0.0386437	34157	0.971418	33340	0.976081	4	0.0452027
2107_AL960_2	81_20	20046	19522	91842993	4704.59	0.0405237	18874	0.966807	18422	0.976052	1	0.0246215
2107_AL960_2	81_21	19578	19040	93022446	4885.63	0.0379048	18462	0.969643	18031	0.976655	4	0.0251846
2107_AL960_2	81_22	20272	19714	92532689	4693.76	0.0395376	18941	0.960789	18508	0.97714	5	0.0246371
2107_AL960_2	81_23	23959	23309	114622898	4917.54	0.0347848	22596	0.969411	22104	0.978226	1	0.0309095
2107_AL960_2	81_24	14679	14296	61295036	4287.57	0.0414118	13890	0.9716	13581	0.977754	0	0.0165246
2107_AL960_2	81_25	25930	25238	122951070	4871.66	0.0379194	24356	0.965053	23764	0.975694	3	0.0325909
2107_AL960_2	81_26	30238	29413	140389738	4773.05	0.0384382	28164	0.957536	27441	0.974329	9	0.0369881
2107_AL960_2	81_27	13988	13647	62502492	4579.94	0.0434083	13125	0.96175	12851	0.979124	0	0.0166864
2107_AL960_2	81_28	16684	16232	73481724	4526.97	0.0433343	15721	0.968519	15393	0.979136	3	0.0197316
2107_AL960_2	81_29	34317	33406	147259728	4408.18	0.0395142	32177	0.96321	31418	0.976412	0	0.0386459
2107_AL960_2	81_3	24436	23771	115450547	4856.78	0.0364276	22911	0.963821	22388	0.977173	9	0.0308726
2107_AL960_2	81_30	19880	19343	89296786	4616.49	0.0380766	18691	0.966293	18276	0.977797	3	0.0239138
2107_AL960_2	81_31	24931	24257	116992836	4823.05	0.0393853	23518	0.969535	23025	0.979037	3	0.0313011
2107_AL960_2	81_32	16818	16336	69990709	4284.45	0.0476877	15743	0.9637	15386	0.977323	1	0.0184789
2107_AL960_2	81_33	27525	26781	131003479	4891.66	0.0383595	25779	0.962585	25139	0.975174	8	0.0343441
2107_AL960_2	81_34	28335	27580	132059586	4788.24	0.0407716	26655	0.966461	26003	0.975539	12	0.0351713
2107_AL960_2	81_35	19476	18933	89403070	4722.08	0.038878	18271	0.965035	17897	0.97953	8	0.0241792
2107_AL960_2	81_36	30483	29718	138765276	4669.4	0.0387881	28665	0.964567	27934	0.974499	1	0.0367254
2107_AL960_2	81_37	22359	21778	101526511	4661.88	0.0391953	21004	0.96446	20501	0.976052	9	0.0269459
2107_AL960_2	81_38	24765	24118	113762272	4716.9	0.0375495	23281	0.965296	22717	0.975774	0	0.0303295
2107_AL960_2	81_39	12616	12288	54916612	4469.13	0.041484	11896	0.968099	11646	0.978985	0	0.0147781
2107_AL960_2	81_4	26721	25999	124840136	4801.73	0.0373982	25109	0.965768	24442	0.973436	5	0.0329411
2107_AL960_2	81_40	14252	13853	57867731	4177.27	0.044955	13283	0.958854	12984	0.97749	1	0.015134
2107_AL960_2	81_41	32170	31313	152082671	4856.85	0.0354893	30126	0.962092	29387	0.97547	10	0.0401316
2107_AL960_2	81_42	116	115	851837	7407.28	0.188486	111	0.965217	111	1	0	0.000252713
2107_AL960_2	81_43	15837	15379	71804131	4668.97	0.0409385	14860	0.966253	14544	0.978735	3	0.0193993
2107_AL960_2	81_44	30310	29426	136992937	4655.51	0.0391374	28058	0.953511	27398	0.976477	2	0.0359196
2107_AL960_2	81_45	23019	22384	104959872	4689.06	0.0416743	21562	0.963277	21106	0.978852	6	0.0281783
2107_AL960_2	81_46	18916	18380	83998564	4570.11	0.0426824	17718	0.963983	17360	0.979795	4	0.0225237
2107_AL960_2	81_47	29257	28490	135660116	4761.67	0.0393817	27144	0.952755	26519	0.976975	19	0.0357834
2107_AL960_2	81_48	30562	29732	140300136	4718.83	0.0397741	28601	0.96196	27925	0.976364	8	0.0371379
2107_AL960_2	81_5	27377	26610	128933486	4845.3	0.0381875	25641	0.963585	24993	0.974728	5	0.034023
2107_AL960_2	81_6	30875	30031	143669762	4784.05	0.037403	28857	0.960907	28143	0.975257	2	0.0378589
2107_AL960_2	81_7	13527	13177	59251756	4496.6	0.0400612	12711	0.964635	12407	0.976084	2	0.0157475
2107_AL960_2	81_8	14108	13699	57259387	4179.82	0.0445308	13109	0.956931	12770	0.97414	0	0.0149907
2107_AL960_2	81_9	13524	13149	63665864	4841.88	0.0416279	12701	0.965929	12433	0.978899	8	0.0170684
2107_AL960_2	82_1	32190	31315	166710565	5323.66	0.0366352	30176	0.963628	29306	0.971169	1	0.0431589
2107_AL960_2	82_10	22886	22273	118714086	5329.95	0.0380845	21486	0.964666	20889	0.972214	3	0.0311238
2107_AL960_2	82_11	26192	25485	132360570	5193.67	0.0366772	24664	0.967785	23928	0.970159	8	0.0347653
2107_AL960_2	82_12	29782	29014	149062633	5137.61	0.0364754	28086	0.968015	27262	0.970662	13	0.0388818
2107_AL960_2	82_13	28613	27862	143813571	5161.64	0.0394382	26866	0.964252	26123	0.972344	4	0.0375203
2107_AL960_2	82_14	18978	18457	99856620	5410.23	0.0356037	17818	0.965379	17299	0.970872	5	0.0263592
2107_AL960_2	82_15	28808	28063	144145988	5136.51	0.0380935	26896	0.958415	26163	0.972747	13	0.037358
2107_AL960_2	82_16	28716	27926	135835924	4864.14	0.0407246	26955	0.96523	26274	0.974736	7	0.0355513
2107_AL960_2	82_17	188	187	1415590	7570	0.182571	181	0.967914	181	1	0	0.000418099
2107_AL960_2	82_18	22892	22292	118744375	5326.77	0.0374051	21607	0.969271	20988	0.971352	2	0.0312249
2107_AL960_2	82_19	28018	27289	144319311	5288.55	0.0364088	26583	0.974129	25842	0.972125	0	0.0381384
2107_AL960_2	82_2	30700	29830	160848736	5392.18	0.0378365	28631	0.959806	27786	0.970487	8	0.0414617
2107_AL960_2	82_20	24607	23979	124809740	5204.96	0.0390504	23182	0.966763	22498	0.970494	5	0.0328793
2107_AL960_2	82_21	29780	29003	156040326	5380.14	0.0347793	28252	0.974106	27595	0.976745	3	0.0415338
2107_AL960_2	82_22	22135	21530	113083583	5252.37	0.0358453	20786	0.965444	20223	0.972914	4	0.0296411
2107_AL960_2	82_23	27123	26428	139901100	5293.67	0.0356525	25454	0.963145	24770	0.973128	6	0.0368049
2107_AL960_2	82_24	27872	27138	142616929	5255.25	0.0348909	26174	0.964478	25359	0.968862	2	0.0370771
2107_AL960_2	82_25	26824	26118	138121108	5288.35	0.0377607	25336	0.970059	24604	0.971108	0	0.0362325
2107_AL960_2	82_26	17467	16974	85726944	5050.49	0.0423178	16383	0.965182	15959	0.97412	5	0.0225614
2107_AL960_2	82_27	21230	20657	107004900	5180.08	0.0401471	19949	0.965726	19422	0.973583	1	0.028227
2107_AL960_2	82_28	28932	28141	145829070	5182.09	0.0387941	27033	0.960627	26237	0.970555	14	0.0378817
2107_AL960_2	82_29	25174	24508	127581330	5205.7	0.0367088	23618	0.963685	22965	0.972352	0	0.0335608
2107_AL960_2	82_3	22364	21761	117672290	5407.49	0.0334012	21069	0.9682	20410	0.968722	0	0.0307516
2107_AL960_2	82_30	231	229	1731071	7559.26	0.205513	222	0.969432	222	1	0	0.000502932
2107_AL960_2	82_31	26897	26147	135142106	5168.55	0.0394243	25308	0.967912	24599	0.971985	8	0.0355116
2107_AL960_2	82_32	9759	9509	46466767	4886.61	0.0505282	9213	0.968872	8987	0.975469	2	0.012354
2107_AL960_2	82_33	29431	28623	154545411	5399.34	0.0356769	27309	0.954093	26551	0.972244	2	0.0398892
2107_AL960_2	82_34	27266	26587	139256806	5237.78	0.0396031	25548	0.960921	24901	0.974675	3	0.0363264
2107_AL960_2	82_35	15546	15131	78705936	5201.63	0.038481	14593	0.964444	14273	0.978072	3	0.0210159
2107_AL960_2	82_36	33210	32381	165831468	5121.26	0.0363852	31095	0.960285	30171	0.970285	2	0.0428733
2107_AL960_2	82_37	24633	23924	122553541	5122.62	0.0375235	23057	0.96376	22438	0.973153	3	0.0322149
2107_AL960_2	82_38	30482	29727	149969611	5044.9	0.0374016	28812	0.96922	28043	0.97331	0	0.0393513
2107_AL960_2	82_39	24898	24235	126339112	5213.08	0.0376937	23269	0.96014	22632	0.972625	5	0.0330221
2107_AL960_2	82_4	29808	28969	154803323	5343.76	0.0335859	28016	0.967103	27157	0.969339	2	0.0400222
2107_AL960_2	82_40	11019	10745	51508326	4793.7	0.0407289	10327	0.961098	10040	0.972209	0	0.0133937
2107_AL960_2	82_41	26924	26256	137962342	5254.51	0.0351473	25270	0.962447	24591	0.97313	6	0.0361046
2107_AL960_2	82_42	13474	13149	62480945	4751.76	0.0373934	12704	0.966157	12444	0.979534	1	0.0168718
2107_AL960_2	82_43	21318	20746	103640746	4995.7	0.0375848	20093	0.968524	19647	0.977803	3	0.0277919
2107_AL960_2	82_44	20479	19940	103366226	5183.86	0.0399113	19350	0.970411	18850	0.97416	3	0.02757
2107_AL960_2	82_45	27626	26793	134438104	5017.66	0.0400596	25693	0.958945	25146	0.97871	12	0.035528
2107_AL960_2	82_46	23638	23035	113961670	4947.33	0.0405023	22399	0.97239	21867	0.976249	3	0.0304461
2107_AL960_2	82_47	24757	24082	125986118	5231.55	0.0371968	23216	0.96404	22590	0.973036	2	0.0331545
2107_AL960_2	82_48	18262	17766	88733032	4994.54	0.0418686	17377	0.978104	16928	0.974161	2	0.0237622
2107_AL960_2	82_5	30128	29287	157654650	5383.09	0.0351194	28106	0.959675	27312	0.97175	2	0.0407668
2107_AL960_2	82_6	40001	38996	208704225	5351.94	0.0345927	37669	0.965971	36295	0.963524	5	0.0523975
2107_AL960_2	82_7	21180	20604	107085890	5197.33	0.0367252	19910	0.966317	19287	0.968709	2	0.027756
2107_AL960_2	82_8	40603	39534	206511597	5223.65	0.0338628	38415	0.971695	37207	0.968554	5	0.0529858
2107_AL960_2	82_9	36588	35622	187337515	5259.04	0.0359758	34404	0.965808	33386	0.97041	9	0.048026
2107_AL960_2	83_1	213	212	1612311	7605.24	0.234519	201	0.948113	201	1	0	0.000470338
2107_AL960_2	83_10	303	300	2410460	8034.87	0.184626	293	0.976667	293	1	0	0.000708625
2107_AL960_2	83_11	208	207	1482227	7160.52	0.198754	197	0.951691	197	1	0	0.000430682
2107_AL960_2	83_12	55059	53437	269568513	5044.6	0.0329928	50924	0.952973	49885	0.979597	19	0.0691743
2107_AL960_2	83_13	23381	22769	94162639	4135.56	0.0446569	21947	0.963898	21549	0.981865	3	0.0248628
2107_AL960_2	83_14	170	170	1346040	7917.88	0.188931	169	0.994118	169	1	0	0.000401457
2107_AL960_2	83_15	137	136	980525	7209.74	0.181629	134	0.985294	134	1	2	0.000284281
2107_AL960_2	83_16	34059	33123	166946832	5040.21	0.0353778	31682	0.956495	31089	0.981283	12	0.0439339
2107_AL960_2	83_17	112	109	865668	7941.91	0.20899	105	0.963303	105	1	0	0.000257048
2107_AL960_2	83_18	55887	54321	272856764	5023.04	0.0342237	52216	0.961249	51152	0.979623	40	0.0701476
2107_AL960_2	83_19	70051	68017	340310433	5003.31	0.0346067	65903	0.96892	64586	0.980016	18	0.0871557
2107_AL960_2	83_2	48396	46966	236591017	5037.5	0.0356237	45415	0.966976	44480	0.979412	18	0.0614669
2107_AL960_2	83_20	36673	35617	182012679	5110.28	0.0350194	34133	0.958335	33444	0.979814	17	0.0477778
2107_AL960_2	83_21	23774	23101	112778255	4881.96	0.0373961	22109	0.957058	21671	0.980189	1	0.0300107
2107_AL960_2	83_22	55880	54241	276112569	5090.48	0.0335149	51983	0.958371	50931	0.979763	6	0.0708692
2107_AL960_2	83_23	143	138	1056116	7653.01	0.232005	132	0.956522	132	1	0	0.000308112
2107_AL960_2	83_24	181	178	1309372	7356.02	0.2197	173	0.97191	173	1	0	0.000382859
2107_AL960_2	83_25	271	268	1980841	7391.2	0.210469	262	0.977612	262	1	0	0.000589243
2107_AL960_2	83_26	48905	47519	239780649	5046	0.0357712	45508	0.95768	44537	0.978663	19	0.0622468
2107_AL960_2	83_27	249	249	1975761	7934.78	0.183782	237	0.951807	237	1	0	0.000565173
2107_AL960_2	83_28	38603	37454	190704063	5091.69	0.0359603	35806	0.955999	35100	0.980283	10	0.049752
2107_AL960_2	83_29	205	202	1458576	7220.67	0.205218	198	0.980198	198	1	0	0.000436144
2107_AL960_2	83_3	185	181	1312198	7249.71	0.202681	173	0.955801	173	1	0	0.000385275
2107_AL960_2	83_30	41603	40457	186507727	4610.02	0.0365158	39075	0.96584	38253	0.978964	7	0.0483343
2107_AL960_2	83_31	42106	40864	189451830	4636.15	0.0378996	39401	0.964198	38600	0.979671	7	0.0491074
2107_AL960_2	83_32	307	306	2235789	7306.5	0.209988	296	0.96732	296	1	2	0.000646586
2107_AL960_2	83_33	277	275	2151300	7822.91	0.207848	266	0.967273	266	1	0	0.000626344
2107_AL960_2	83_34	58835	57190	281902553	4929.23	0.0355053	54843	0.958961	53735	0.979797	19	0.0725523
2107_AL960_2	83_35	154	151	1123883	7442.93	0.236066	144	0.953642	144	1	0	0.000326845
2107_AL960_2	83_36	53165	51636	256660664	4970.58	0.0348003	49428	0.957239	48433	0.97987	19	0.0660301
2107_AL960_2	83_37	126	125	971109	7768.87	0.190858	122	0.976	122	1	0	0.000284247
2107_AL960_2	83_38	28817	27922	133421736	4778.37	0.0364077	26777	0.958993	26196	0.978302	8	0.0350474
2107_AL960_2	83_39	213	211	1562723	7406.27	0.192202	202	0.957346	202	1	0	0.000453991
2107_AL960_2	83_4	45509	44179	222262281	5030.95	0.0341447	42093	0.952783	41213	0.979094	33	0.0572219
2107_AL960_2	83_40	127	125	972325	7778.6	0.245643	122	0.976	122	1	0	0.000289904
2107_AL960_2	83_41	228	223	1724160	7731.66	0.193804	214	0.959641	214	1	0	0.000500821
2107_AL960_2	83_42	44941	43703	206504853	4725.19	0.0351633	41727	0.954786	40952	0.981427	32	0.0535934
2107_AL960_2	83_43	45201	43888	215935848	4920.16	0.0352702	42089	0.959009	41318	0.981682	16	0.05586
2107_AL960_2	83_44	260	258	2050454	7947.5	0.180188	252	0.976744	252	1	0	0.000612457
2107_AL960_2	83_45	59339	57638	289749742	5027.06	0.0350574	55531	0.963444	54420	0.979993	17	0.0743989
2107_AL960_2	83_46	20220	19621	91687180	4672.91	0.038892	18825	0.959431	18481	0.981726	5	0.0242865
2107_AL960_2	83_47	15943	15484	70600826	4559.6	0.0410162	14348	0.926634	14034	0.978115	9	0.0178644
2107_AL960_2	83_48	49552	48061	240715661	5008.54	0.0349518	45729	0.951478	44813	0.979969	22	0.0616225
2107_AL960_2	83_5	63214	61330	305882467	4987.49	0.0343498	59026	0.962433	57810	0.979399	22	0.0779962
2107_AL960_2	83_6	189	187	1459456	7804.58	0.18537	183	0.97861	183	1	0	0.000430081
2107_AL960_2	83_7	94	92	670403	7286.99	0.245993	89	0.967391	89	1	0	0.000197496
2107_AL960_2	83_8	118	118	814583	6903.25	0.232774	115	0.974576	115	1	0	0.000240914
2107_AL960_2	83_9	284	279	2167402	7768.47	0.186884	271	0.971326	271	1	0	0.000630453
2107_AL960_2	84_1	281	278	2082196	7489.91	0.206623	271	0.97482	271	1	0	0.000610506
2107_AL960_2	84_10	408	404	3192908	7903.24	0.210897	391	0.967822	391	1	0	0.000944805
2107_AL960_2	84_11	79005	76644	379044662	4945.52	0.0343896	73981	0.965255	71762	0.970006	35	0.0926491
2107_AL960_2	84_12	65079	63150	323025209	5115.21	0.0353427	60608	0.959747	58784	0.969905	26	0.0803429
2107_AL960_2	84_13	65632	63791	319955525	5015.68	0.0359662	61217	0.959649	59422	0.970678	38	0.0790012
2107_AL960_2	84_14	280	278	2048841	7369.93	0.191165	264	0.94964	264	1	0	0.000575111
2107_AL960_2	84_15	38942	37840	159912011	4226	0.0407588	36442	0.963055	35568	0.976017	13	0.0406668
2107_AL960_2	84_16	9823	9539	35925991	3766.22	0.0606588	9130	0.957123	8940	0.979189	0	0.00936966
2107_AL960_2	84_17	182	181	1429500	7897.79	0.183414	177	0.977901	177	1	0	0.000419771
2107_AL960_2	84_18	85162	82637	426323895	5159	0.0351212	78867	0.954379	75894	0.962304	23	0.101188
2107_AL960_2	84_19	419	406	2918486	7188.39	0.212076	397	0.977833	397	1	0	0.000856587
2107_AL960_2	84_2	80510	78078	390970315	5007.43	0.036834	74532	0.954584	72318	0.970295	20	0.0956508
2107_AL960_2	84_20	61712	59842	299552025	5005.72	0.0373247	57269	0.957003	55625	0.971293	22	0.0744578
2107_AL960_2	84_21	256	250	1849202	7396.81	0.241419	244	0.976	244	1	0	0.000548046
2107_AL960_2	84_22	257	255	1967158	7714.35	0.216681	242	0.94902	242	1	0	0.000570187
2107_AL960_2	84_23	185	185	1393361	7531.68	0.170904	180	0.972973	180	1	0	0.000411262
2107_AL960_2	84_24	211	209	1507111	7211.06	0.20343	198	0.947368	198	1	1	0.000436715
2107_AL960_2	84_25	360	355	2764246	7786.61	0.213245	342	0.96338	342	1	0	0.000814799
2107_AL960_2	84_26	374	371	2959152	7976.15	0.172164	361	0.973046	361	1	2	0.000856504
2107_AL960_2	84_27	311	308	2270850	7372.89	0.229413	303	0.983766	303	1	0	0.000674313
2107_AL960_2	84_28	89546	86969	427690558	4917.74	0.0364432	84095	0.966954	81477	0.968869	12	0.103134
2107_AL960_2	84_29	292	289	2018662	6984.99	0.214954	275	0.951557	275	1	0	0.000588441
2107_AL960_2	84_3	361	354	2363194	6675.69	0.162377	345	0.974576	340	0.985507	0	0.000692815
2107_AL960_2	84_30	217	210	1719367	8187.46	0.210381	200	0.952381	200	1	0	0.000487734
2107_AL960_2	84_31	407	403	2989889	7419.08	0.212093	390	0.967742	390	1	0	0.000882932
2107_AL960_2	84_32	419	411	3123654	7600.13	0.207085	401	0.975669	401	1	0	0.000911548
2107_AL960_2	84_33	368	368	2881087	7829.04	0.191208	356	0.967391	356	1	0	0.000844725
2107_AL960_2	84_34	545	544	4085640	7510.37	0.20291	527	0.96875	527	1	0	0.00119646
2107_AL960_2	84_35	255	252	1927322	7648.1	0.213856	248	0.984127	248	1	1	0.000564794
2107_AL960_2	84_36	78201	75878	370833520	4887.23	0.0363093	73194	0.964627	70923	0.968973	29	0.0902291
2107_AL960_2	84_37	198	194	1448078	7464.32	0.202148	191	0.984536	191	1	0	0.000433985
2107_AL960_2	84_38	314	311	2358096	7582.3	0.194223	302	0.971061	302	1	0	0.000688092
2107_AL960_2	84_39	49512	48056	211705435	4405.39	0.0411419	46019	0.957612	44761	0.972663	8	0.0532127
2107_AL960_2	84_4	237	236	1861760	7888.81	0.200195	228	0.966102	228	1	0	0.000537808
2107_AL960_2	84_40	177	175	1414415	8082.37	0.180193	171	0.977143	171	1	0	0.000414852
2107_AL960_2	84_41	295	293	2165710	7391.5	0.20736	286	0.976109	286	1	0	0.000633876
2107_AL960_2	84_42	140	139	950724	6839.74	0.23082	133	0.956835	133	1	0	0.000275148
2107_AL960_2	84_43	72700	70550	343548092	4869.57	0.0364912	67714	0.959802	65725	0.970626	40	0.083996
2107_AL960_2	84_44	76483	74227	373382792	5030.28	0.0358087	71219	0.959476	68984	0.968618	24	0.0922498
2107_AL960_2	84_45	67357	65330	320511807	4906.04	0.0385625	62158	0.951447	60462	0.972715	19	0.0791643
2107_AL960_2	84_46	370	364	2521445	6927.05	0.195938	349	0.958791	349	1	0	0.000735583
2107_AL960_2	84_47	116010	112590	550660809	4890.85	0.0365051	108610	0.964651	105177	0.968391	61	0.130379
2107_AL960_2	84_48	311	308	2300626	7469.56	0.21101	296	0.961039	296	1	0	0.0006703
2107_AL960_2	84_5	243	242	1802640	7448.93	0.220887	230	0.950413	230	1	0	0.000527239
2107_AL960_2	84_6	105081	102070	502819135	4926.22	0.0353551	97822	0.958382	94809	0.969199	56	0.119862
2107_AL960_2	84_7	6969	6734	25321804	3760.29	0.0540924	6454	0.95842	6299	0.975984	2	0.00652023
2107_AL960_2	84_8	194	191	1371173	7178.92	0.238484	186	0.973822	186	1	0	0.000402026
2107_AL960_2	84_9	68618	66640	314283861	4716.14	0.0381991	64374	0.965996	62367	0.968823	14	0.077254
2107_AL960_2	85_1	31160	30222	175137509	5795.03	0.0335917	29035	0.960724	28796	0.991769	2	0.0484527
2107_AL960_2	85_10	369	368	3333609	9058.72	0.179194	353	0.959239	353	1	0	0.000965346
2107_AL960_2	85_11	320	315	2417995	7676.17	0.167179	308	0.977778	308	1	0	0.000722384
2107_AL960_2	85_12	275	274	2310581	8432.78	0.188796	271	0.989051	271	1	0	0.000691808
2107_AL960_2	85_13	30027	29174	168571075	5778.13	0.0353886	28320	0.970727	28127	0.993185	0	0.0469965
2107_AL960_2	85_14	21912	21251	123415990	5807.54	0.0349218	20542	0.966637	20386	0.992406	0	0.0345787
2107_AL960_2	85_15	22460	21829	124462302	5701.7	0.0337071	21182	0.970361	21057	0.994099	1	0.0352
2107_AL960_2	85_16	12014	11686	61390663	5253.35	0.0443834	11363	0.97236	11289	0.993488	0	0.0174868
2107_AL960_2	85_17	27385	26563	151487070	5702.94	0.0339108	25466	0.958702	25268	0.992225	0	0.0418245
2107_AL960_2	85_18	24008	23277	137138316	5891.58	0.03501	22582	0.970142	22418	0.992738	2	0.0385839
2107_AL960_2	85_19	26462	25677	146702778	5713.39	0.0353361	24918	0.97044	24749	0.993218	0	0.0412849
2107_AL960_2	85_2	26779	26006	151644541	5831.14	0.0369583	25023	0.962201	24841	0.992727	0	0.0420807
2107_AL960_2	85_20	25974	25229	145905352	5783.24	0.0363843	24467	0.969797	24277	0.992234	0	0.0409613
2107_AL960_2	85_21	26042	25245	146526962	5804.2	0.0351963	24329	0.963716	24174	0.993629	1	0.0408357
2107_AL960_2	85_22	236	231	1933915	8371.93	0.207646	225	0.974026	225	1	0	0.000574157
2107_AL960_2	85_23	24923	24213	140993021	5823.03	0.0333062	23348	0.964275	23184	0.992976	18	0.0394956
2107_AL960_2	85_24	20671	20091	108213258	5386.16	0.0361266	19432	0.967199	19313	0.993876	0	0.030542
2107_AL960_2	85_25	28846	28057	161301250	5749.06	0.0344892	27027	0.963289	26808	0.991897	2	0.0449185
2107_AL960_2	85_26	364	360	2832504	7868.07	0.24355	344	0.955556	344	1	0	0.000829987
2107_AL960_2	85_27	317	316	2562712	8109.85	0.207115	304	0.962025	304	1	0	0.000754227
2107_AL960_2	85_28	23376	22697	133689440	5890.18	0.0359745	21999	0.969247	21831	0.992363	1	0.0376488
2107_AL960_2	85_29	560	545	3860914	7084.25	0.129611	520	0.954128	520	1	0	0.00112995
2107_AL960_2	85_3	16481	15998	94145557	5884.83	0.0336177	15361	0.960183	15248	0.992644	1	0.02629
2107_AL960_2	85_30	25584	24881	140486995	5646.36	0.0346132	24094	0.968369	23909	0.992322	0	0.0393557
2107_AL960_2	85_31	358	356	2951858	8291.74	0.187972	349	0.980337	349	1	0	0.000885049
2107_AL960_2	85_32	34481	33463	190695889	5698.71	0.0358003	32370	0.967337	32080	0.991041	1	0.0526724
2107_AL960_2	85_33	23173	22517	133226747	5916.72	0.0360471	21904	0.972776	21733	0.992193	3	0.0375701
2107_AL960_2	85_34	28751	27942	159523347	5709.09	0.0373382	27023	0.96711	26832	0.992932	1	0.0445865
2107_AL960_2	85_35	180	175	1451396	8293.69	0.219699	170	0.971429	170	1	0	0.00042885
2107_AL960_2	85_36	35395	34372	193927144	5642.01	0.0357678	33212	0.966252	32976	0.992894	5	0.0537508
2107_AL960_2	85_37	24149	23448	129298024	5514.25	0.0349846	22781	0.971554	22628	0.993284	0	0.0365435
2107_AL960_2	85_38	238	238	2044130	8588.78	0.178859	234	0.983193	234	1	0	0.000611188
2107_AL960_2	85_39	23079	22393	131700522	5881.33	0.0350451	21700	0.969053	21552	0.99318	0	0.0370634
2107_AL960_2	85_4	209	209	1755463	8399.34	0.205295	201	0.961722	201	1	0	0.000509931
2107_AL960_2	85_40	9837	9553	48752670	5103.39	0.0395258	9147	0.9575	9088	0.99355	1	0.013582
2107_AL960_2	85_41	22368	21725	126122773	5805.42	0.0339057	21151	0.973579	20996	0.992672	0	0.0354941
2107_AL960_2	85_42	20985	20374	103114017	5061.06	0.0379905	19716	0.967704	19596	0.993914	2	0.0291381
2107_AL960_2	85_43	190	189	1575149	8334.12	0.190831	187	0.989418	187	1	0	0.000472135
2107_AL960_2	85_44	23860	23218	136381769	5873.97	0.0364255	22502	0.969162	22322	0.992001	4	0.0382417
2107_AL960_2	85_45	9745	9476	53857187	5683.54	0.0421631	9167	0.967391	9112	0.994	0	0.0153195
2107_AL960_2	85_46	16587	16093	87734121	5451.69	0.0407561	15477	0.961722	15379	0.993668	3	0.0247424
2107_AL960_2	85_47	31633	30787	175491669	5700.19	0.0344073	29747	0.96622	29501	0.99173	1	0.0486912
2107_AL960_2	85_48	1408	1376	7328639	5326.05	0.0949515	1341	0.974564	1335	0.995526	0	0.00212093
2107_AL960_2	85_5	18567	18041	106858163	5923.07	0.0347814	17505	0.97029	17362	0.991831	4	0.0301693
2107_AL960_2	85_6	251	251	2006079	7992.35	0.204939	243	0.968127	243	1	0	0.000594425
2107_AL960_2	85_7	29760	28940	167839394	5799.56	0.0324795	28070	0.969938	27869	0.992839	3	0.0468381
2107_AL960_2	85_8	19987	19434	115458293	5941.05	0.0321873	18888	0.971905	18727	0.991476	6	0.0325273
2107_AL960_2	85_9	23587	22973	135961029	5918.3	0.0346033	22117	0.962739	21945	0.992223	2	0.0379958
2107_AL960_2	86_1	31301	30429	173257108	5693.82	0.0326261	29460	0.968155	29235	0.992363	0	0.0484393
2107_AL960_2	86_10	26814	26071	151939582	5827.92	0.034661	25229	0.967704	25052	0.992984	1	0.0426818
2107_AL960_2	86_11	9781	9520	55754516	5856.57	0.0341437	9164	0.962605	9103	0.993344	0	0.0157284
2107_AL960_2	86_12	17468	16968	89341980	5265.32	0.0362399	16457	0.969884	16358	0.993984	2	0.025347
2107_AL960_2	86_13	20544	19960	116975497	5860.5	0.0324863	19420	0.972946	19290	0.993306	1	0.0331573
2107_AL960_2	86_14	15101	14642	87840062	5999.18	0.0322755	14252	0.973364	14171	0.994317	2	0.0252191
2107_AL960_2	86_15	23265	22646	128577459	5677.71	0.0317108	21863	0.965424	21722	0.993551	2	0.0361786
2107_AL960_2	86_16	21816	21129	117836208	5576.99	0.0369229	20451	0.967911	20337	0.994426	0	0.0333375
2107_AL960_2	86_17	13955	13545	79040441	5835.4	0.0327885	13209	0.975194	13129	0.993944	5	0.0226443
2107_AL960_2	86_18	24896	24206	140610494	5808.91	0.0332215	23540	0.972486	23405	0.994265	1	0.0398404
2107_AL960_2	86_19	15548	15093	90424196	5991.13	0.0345367	14720	0.975287	14626	0.993614	2	0.0259626
2107_AL960_2	86_2	15994	15533	90112769	5801.38	0.0364607	15026	0.96736	14951	0.995009	1	0.0255817
2107_AL960_2	86_20	20121	19590	113482020	5792.85	0.0352997	18963	0.967994	18865	0.994832	1	0.0322528
2107_AL960_2	86_21	10736	10406	57028136	5480.31	0.038506	10074	0.968095	10042	0.996824	0	0.0163917
2107_AL960_2	86_22	22313	21702	124107170	5718.7	0.0343291	21020	0.968574	20876	0.993149	0	0.035037
2107_AL960_2	86_23	26130	25334	145694678	5750.95	0.0317454	24360	0.961554	24207	0.993719	0	0.0407483
2107_AL960_2	86_24	10114	9823	55714919	5671.88	0.0362259	9520	0.969154	9463	0.994013	1	0.015924
2107_AL960_2	86_25	26201	25498	147693587	5792.36	0.0334778	24637	0.966233	24481	0.993668	0	0.0414415
2107_AL960_2	86_26	283	278	2104430	7569.89	0.215258	274	0.985612	274	1	0	0.00063008
2107_AL960_2	86_27	26214	25481	143433354	5629.03	0.0335728	24620	0.96621	24463	0.993623	1	0.040277
2107_AL960_2	86_28	21434	20827	121465381	5832.11	0.0331255	20274	0.973448	20138	0.993292	3	0.0345637
2107_AL960_2	86_29	339	330	2214866	6711.72	0.168166	320	0.969697	320	1	0	0.000653734
2107_AL960_2	86_3	13479	13087	73028008	5580.19	0.0336965	12589	0.961947	12505	0.993328	0	0.0206147
2107_AL960_2	86_30	21274	20698	119061072	5752.3	0.0324525	20083	0.970287	19954	0.993577	2	0.0337014
2107_AL960_2	86_31	24215	23538	132654323	5635.75	0.0334789	22839	0.970303	22711	0.994396	0	0.0373409
2107_AL960_2	86_32	21020	20456	121294471	5929.53	0.0338952	19760	0.965976	19631	0.993472	4	0.0341847
2107_AL960_2	86_33	284	282	2481008	8797.9	0.208152	274	0.971631	274	1	0	0.000733632
2107_AL960_2	86_34	17543	17042	99289095	5826.14	0.0380699	16463	0.966025	16363	0.993926	0	0.0281153
2107_AL960_2	86_35	198	197	1453233	7376.82	0.195538	194	0.984772	194	1	0	0.00043514
2107_AL960_2	86_36	19880	19318	112741929	5836.11	0.0341889	18744	0.970287	18631	0.993971	0	0.0319145
2107_AL960_2	86_37	11480	11154	60254320	5402.04	0.0349471	10726	0.961628	10668	0.994593	5	0.0171023
2107_AL960_2	86_38	6086	5924	32825202	5541.05	0.0391533	5759	0.972147	5734	0.995659	5	0.00936954
2107_AL960_2	86_39	19761	19211	114686295	5969.82	0.033439	18742	0.975587	18619	0.993437	0	0.0327588
2107_AL960_2	86_4	27785	26946	141415746	5248.12	0.0351126	26000	0.964893	25819	0.993038	0	0.0395653
2107_AL960_2	86_40	10955	10649	54713642	5137.91	0.0365322	10268	0.964222	10211	0.994449	1	0.0155423
2107_AL960_2	86_41	25119	24424	143805479	5887.88	0.0298431	23498	0.962086	23317	0.992297	4	0.0399902
2107_AL960_2	86_42	13107	12741	65638916	5151.79	0.03711	12325	0.96735	12279	0.996268	1	0.0187128
2107_AL960_2	86_43	13833	13458	73341352	5449.65	0.0363293	13095	0.973027	13023	0.994502	2	0.0209578
2107_AL960_2	86_44	219	218	1846739	8471.28	0.199985	213	0.977064	213	1	0	0.000551759
2107_AL960_2	86_45	294	293	2305035	7867.01	0.209862	287	0.979522	287	1	0	0.000687097
2107_AL960_2	86_46	20011	19443	105186531	5409.99	0.0351008	18837	0.968832	18718	0.993683	0	0.029765
2107_AL960_2	86_47	24845	24134	136437535	5653.33	0.0332773	23280	0.964614	23133	0.993686	0	0.0380545
2107_AL960_2	86_48	14228	13847	74246770	5361.94	0.0374314	13464	0.972341	13384	0.994058	0	0.021236
2107_AL960_2	86_5	22370	21733	128732421	5923.36	0.0332214	21088	0.970322	20959	0.993883	3	0.0364407
2107_AL960_2	86_6	20065	19489	112995159	5797.89	0.0335115	18888	0.969162	18790	0.994812	3	0.0321715
2107_AL960_2	86_7	963	934	4742703	5077.84	0.0718844	884	0.946467	875	0.989819	0	0.00131578
2107_AL960_2	86_8	8158	7936	40215684	5067.5	0.0362394	7685	0.968372	7652	0.995706	0	0.0114862
2107_AL960_2	86_9	30052	29179	163489402	5602.98	0.0350271	28143	0.964495	27952	0.993213	0	0.0454705
2107_AL960_2	87_1	321	317	2294308	7237.56	0.226089	310	0.977918	310	1	0	0.000675485
2107_AL960_2	87_10	466	462	3457639	7484.07	0.207224	438	0.948052	438	1	0	0.000989819
2107_AL960_2	87_11	300	297	2210924	7444.19	0.198735	288	0.969697	288	1	0	0.000637652
2107_AL960_2	87_12	358	355	2682735	7557	0.175903	343	0.966197	343	1	1	0.000777759
2107_AL960_2	87_13	166496	162021	728507323	4496.38	0.0386061	154197	0.95171	141916	0.920355	26	0.149613
2107_AL960_2	87_14	95237	92782	398658407	4296.72	0.0400964	88704	0.956048	82204	0.926723	5	0.0857812
2107_AL960_2	87_15	182	181	1222028	6751.54	0.227805	174	0.961326	174	1	0	0.000354436
2107_AL960_2	87_16	85856	83560	341618577	4088.3	0.0442851	79408	0.950311	73842	0.929906	14	0.0720637
2107_AL960_2	87_17	191	189	1413826	7480.56	0.209386	183	0.968254	183	1	0	0.000418055
2107_AL960_2	87_18	422	418	2980580	7130.57	0.235294	402	0.961722	402	1	0	0.00085573
2107_AL960_2	87_19	423	423	2969173	7019.32	0.191551	411	0.971631	411	1	0	0.000873547
2107_AL960_2	87_2	487	479	3424530	7149.33	0.220407	457	0.954071	457	1	0	0.000992292
2107_AL960_2	87_20	127089	123593	568263140	4597.86	0.0393331	118474	0.958582	110420	0.932019	11	0.121325
2107_AL960_2	87_21	300	299	2228826	7454.27	0.215793	291	0.973244	291	1	0	0.000649182
2107_AL960_2	87_22	295	292	2171103	7435.28	0.182045	286	0.979452	286	1	0	0.000633082
2107_AL960_2	87_23	237	233	1697632	7285.97	0.224865	225	0.965665	225	1	1	0.000486706
2107_AL960_2	87_24	252	249	1737971	6979.8	0.204542	243	0.975904	243	1	0	0.000502247
2107_AL960_2	87_25	410	407	3027443	7438.43	0.189676	397	0.97543	397	1	0	0.000878251
2107_AL960_2	87_26	141386	137561	615075012	4471.29	0.0406083	131247	0.9541	121660	0.926955	5	0.129516
2107_AL960_2	87_27	423	417	2869127	6880.4	0.20803	399	0.956835	399	1	2	0.000817841
2107_AL960_2	87_28	467	464	3352150	7224.46	0.19083	454	0.978448	454	1	0	0.000994081
2107_AL960_2	87_29	374	370	2556580	6909.68	0.159858	357	0.964865	357	1	0	0.000736674
2107_AL960_2	87_3	88060	85650	402071929	4694.36	0.0382217	82125	0.958844	76805	0.935221	17	0.0889619
2107_AL960_2	87_30	246	243	1741473	7166.56	0.19611	227	0.934156	227	1	0	0.000493999
2107_AL960_2	87_31	393	391	2751910	7038.13	0.197187	374	0.956522	374	1	0	0.000795579
2107_AL960_2	87_32	280278	272703	1195746692	4384.79	0.0401204	258464	0.947786	239266	0.925723	12	0.225921
2107_AL960_2	87_33	482	482	3514475	7291.44	0.219446	464	0.962656	464	1	0	0.00102835
2107_AL960_2	87_34	590	586	4296337	7331.63	0.198592	566	0.96587	566	1	0	0.0012542
2107_AL960_2	87_35	249	247	1838538	7443.47	0.198289	239	0.967611	239	1	0	0.00053631
2107_AL960_2	87_36	896	885	5417178	6121.11	0.156217	870	0.983051	870	1	0	0.00160098
2107_AL960_2	87_37	200	197	1391218	7062.02	0.21412	192	0.974619	192	1	0	0.000416655
2107_AL960_2	87_38	40353	39340	151628387	3854.31	0.0460736	37104	0.943162	34599	0.932487	6	0.0326818
2107_AL960_2	87_39	293	288	2092901	7267.02	0.191104	276	0.958333	276	1	0	0.000604792
2107_AL960_2	87_4	300	297	2092218	7044.51	0.212688	289	0.973064	289	1	0	0.000611497
2107_AL960_2	87_40	199	196	1431343	7302.77	0.222147	189	0.964286	189	1	0	0.000415934
2107_AL960_2	87_41	308	305	2248837	7373.24	0.199781	298	0.977049	298	1	0	0.000666387
2107_AL960_2	87_42	180	178	1254529	7047.92	0.211923	173	0.97191	173	1	0	0.000369974
2107_AL960_2	87_43	249	246	1869922	7601.31	0.168247	241	0.979675	241	1	0	0.000556219
2107_AL960_2	87_44	401	399	2965643	7432.69	0.193086	385	0.964912	385	1	0	0.000869876
2107_AL960_2	87_45	129640	126123	567299951	4497.99	0.041272	120106	0.952293	112407	0.935898	26	0.122447
2107_AL960_2	87_46	519	508	3290824	6478	0.180412	478	0.940945	478	1	0	0.000933576
2107_AL960_2	87_47	318	313	2302533	7356.34	0.191942	303	0.968051	303	1	0	0.000675331
2107_AL960_2	87_48	114097	111213	514286907	4624.34	0.0388685	106305	0.955868	98566	0.9272	8	0.108615
2107_AL960_2	87_5	308	303	2289512	7556.15	0.202173	291	0.960396	291	1	0	0.000653538
2107_AL960_2	87_6	273	270	2032466	7527.65	0.19068	260	0.962963	260	1	0	0.000596823
2107_AL960_2	87_7	135	131	963908	7358.08	0.233979	124	0.946565	124	1	0	0.000275887
2107_AL960_2	87_8	184	181	1284333	7095.76	0.20091	180	0.994475	180	1	0	0.000382376
2107_AL960_2	87_9	420	418	3181147	7610.4	0.198422	405	0.9689	405	1	0	0.000926041
2107_AL960_2	88_1	262	262	1950218	7443.58	0.227944	253	0.965649	253	1	0	0.000564832
2107_AL960_2	88_10	98421	95825	475394673	4961.07	0.0365018	91808	0.95808	87082	0.948523	4	0.109291
2107_AL960_2	88_11	257	257	1957029	7614.9	0.216237	251	0.976654	251	1	0	0.000574256
2107_AL960_2	88_12	758	736	4353333	5914.85	0.145131	707	0.960598	707	1	0	0.00126101
2107_AL960_2	88_13	456	455	3282476	7214.23	0.224514	444	0.975824	444	1	0	0.000962231
2107_AL960_2	88_14	253	252	1868678	7415.39	0.186629	243	0.964286	243	1	0	0.0005469
2107_AL960_2	88_15	61859	60254	274421644	4554.41	0.037881	57626	0.956385	55082	0.955853	6	0.064883
2107_AL960_2	88_16	79368	77248	358039835	4634.94	0.0383911	74034	0.958394	70352	0.950266	1	0.0827091
2107_AL960_2	88_17	152	149	1134781	7615.98	0.216743	143	0.959732	143	1	0	0.000331224
2107_AL960_2	88_18	335	332	2597544	7823.93	0.22032	323	0.972892	323	1	0	0.000775952
2107_AL960_2	88_19	447	445	3168465	7120.15	0.185267	431	0.968539	431	1	0	0.000924619
2107_AL960_2	88_2	62453	60869	306424086	5034.16	0.0366449	58270	0.957302	55581	0.953853	4	0.0724083
2107_AL960_2	88_20	304	303	2308803	7619.81	0.216458	288	0.950495	288	1	1	0.000669272
2107_AL960_2	88_21	268	268	2137115	7974.31	0.20907	258	0.962687	258	1	0	0.000622058
2107_AL960_2	88_22	238	235	1831492	7793.58	0.20188	227	0.965957	227	1	0	0.000537747
2107_AL960_2	88_23	178	174	1286682	7394.72	0.20789	169	0.971264	169	1	0	0.000377999
2107_AL960_2	88_24	85632	83315	400628227	4808.6	0.0360111	79456	0.953682	75465	0.949771	15	0.0923975
2107_AL960_2	88_25	341	339	2636405	7777.01	0.1872	333	0.982301	333	1	0	0.000774492
2107_AL960_2	88_26	357	355	2738329	7713.6	0.200352	341	0.960563	341	1	0	0.000794575
2107_AL960_2	88_27	363	363	2690795	7412.66	0.193905	351	0.966942	351	1	0	0.000784587
2107_AL960_2	88_28	115499	112507	546245514	4855.21	0.0358605	107264	0.953398	101739	0.948492	26	0.12389
2107_AL960_2	88_29	170809	166337	810150340	4870.54	0.035569	159472	0.958728	151525	0.950167	23	0.176671
2107_AL960_2	88_3	245	243	1814011	7465.07	0.191165	231	0.950617	231	1	0	0.000511731
2107_AL960_2	88_30	209	208	1426097	6856.24	0.234594	201	0.966346	201	1	0	0.000408572
2107_AL960_2	88_31	381	376	2695783	7169.64	0.224358	359	0.954787	359	1	0	0.000784559
2107_AL960_2	88_32	504	492	3429855	6971.25	0.178727	467	0.949187	467	1	0	0.00098259
2107_AL960_2	88_33	390	389	2895881	7444.42	0.215397	377	0.969152	377	1	0	0.000852809
2107_AL960_2	88_34	83814	81654	402704769	4931.84	0.035974	78135	0.956904	74329	0.951289	14	0.0932715
2107_AL960_2	88_35	91204	88853	435573782	4902.18	0.0351146	84653	0.952731	80850	0.955075	13	0.102167
2107_AL960_2	88_36	400	399	2904956	7280.59	0.240504	384	0.962406	384	1	1	0.000848077
[truncated: 5,682 more rows]

## Sheet: quality_control_of_mouse_cells
The quality of scNanoATAC-seq performed on mouse cells
library	cell	raw_reads	reads_after_trimming	bases_after_trimming	mean_insert_size	trimming_rate	Q30_reads	Q30_mapping_rate	unique_reads	unique_rate	coverage
2107_ALC1	73_1	11839	11637	64185891	5515.67	0.034934	10813	0.929191	10722	0.991584	0.0195962
2107_ALC1	73_10	23462	23045	130884965	5679.54	0.0321779	21163	0.918334	20907	0.987903	0.0387468
2107_ALC1	73_11	34196	33546	185783163	5538.16	0.0317669	30689	0.914833	30333	0.9884	0.0541612
2107_ALC1	73_12	23380	22981	129718608	5644.6	0.0304737	21212	0.923023	20957	0.987979	0.0384554
2107_ALC1	73_13	30339	29823	159038969	5332.76	0.0328287	27716	0.92935	27365	0.987336	0.0470035
2107_ALC1	73_14	20030	19686	102841499	5224.09	0.0340455	18382	0.93376	18119	0.985693	0.0306743
2107_ALC1	73_15	11412	11220	52242992	4656.24	0.0375312	10155	0.90508	10024	0.9871	0.0152833
2107_ALC1	73_16	2449	2402	12095592	5035.63	0.0434772	2175	0.905495	2154	0.990345	0.00357591
2107_ALC1	73_17	20081	19719	108879147	5521.53	0.0336783	18323	0.929205	18066	0.985974	0.0325612
2107_ALC1	73_18	35290	34618	195531555	5648.26	0.0352883	31771	0.91776	31253	0.983696	0.0563485
2107_ALC1	73_19	34568	33904	185617906	5474.81	0.0332241	31096	0.917178	30751	0.988905	0.0541398
2107_ALC1	73_2	17401	17057	94361088	5532.1	0.0339669	15812	0.927009	15680	0.991652	0.0283825
2107_ALC1	73_20	24316	23868	133345328	5586.78	0.0347954	21893	0.917253	21569	0.985201	0.039072
2107_ALC1	73_21	15079	14814	76351781	5154.03	0.0389773	13421	0.905967	13235	0.986141	0.022321
2107_ALC1	73_22	2655	2606	12170893	4670.33	0.0569246	2320	0.890253	2295	0.989224	0.00348517
2107_ALC1	73_23	11346	11127	55939920	5027.4	0.0357139	10414	0.935922	10284	0.987517	0.0169801
2107_ALC1	73_24	1303	1281	6411321	5004.93	0.0389299	1142	0.891491	1131	0.990368	0.00185701
2107_ALC1	73_25	20461	20091	111348588	5542.21	0.0340113	18136	0.902693	17818	0.982466	0.0320596
2107_ALC1	73_26	18232	17889	100517922	5618.98	0.0359979	16566	0.926044	16307	0.984366	0.0297157
2107_ALC1	73_27	20868	20495	111916405	5460.67	0.0343056	18743	0.914516	18499	0.986982	0.0330391
2107_ALC1	73_28	18798	18463	97586121	5285.5	0.035944	16939	0.917457	16693	0.985477	0.0287876
2107_ALC1	73_29	12481	12247	61036314	4983.78	0.0403744	11037	0.9012	10890	0.986681	0.0177847
2107_ALC1	73_3	13783	13502	74837909	5542.73	0.0366495	12482	0.924456	12368	0.990867	0.022596
2107_ALC1	73_30	10404	10207	48961241	4796.83	0.0419163	9468	0.927599	9369	0.989544	0.0147046
2107_ALC1	73_31	8880	8700	42721512	4910.52	0.0385942	7962	0.915172	7878	0.98945	0.0127301
2107_ALC1	73_32	1255	1232	7034305	5709.66	0.0760486	1124	0.912338	1116	0.992883	0.00205525
2107_ALC1	73_33	19499	19147	108265150	5654.42	0.0331402	17438	0.910743	17199	0.986294	0.0316112
2107_ALC1	73_34	12690	12455	69373548	5569.94	0.0377779	11273	0.905098	11152	0.989266	0.0204661
2107_ALC1	73_35	15704	15423	79000578	5122.26	0.0350085	14044	0.910588	13905	0.990103	0.0234233
2107_ALC1	73_36	21246	20899	118311313	5661.1	0.0314972	19249	0.921049	19056	0.989974	0.0350786
2107_ALC1	73_37	12018	11811	59772047	5060.71	0.0400731	10932	0.925578	10799	0.987834	0.0178426
2107_ALC1	73_38	6088	5994	31005905	5172.82	0.041755	5378	0.897231	5323	0.989773	0.00911773
2107_ALC1	73_39	9376	9193	44965810	4891.31	0.0380463	8385	0.912107	8292	0.988909	0.0133228
2107_ALC1	73_4	4487	4409	19975791	4530.69	0.0489971	3910	0.886822	3870	0.98977	0.00573651
2107_ALC1	73_40	3550	3485	17167454	4926.1	0.0419844	3154	0.905022	3119	0.988903	0.00507371
2107_ALC1	73_41	19217	18883	106216467	5624.98	0.0327061	17135	0.90743	16917	0.987278	0.0311906
2107_ALC1	73_42	13343	13107	69614664	5311.26	0.033704	11795	0.899901	11690	0.991098	0.0205435
2107_ALC1	73_43	13631	13381	66624319	4979.02	0.036817	12288	0.918317	12157	0.989339	0.0198705
2107_ALC1	73_44	4612	4530	25451553	5618.44	0.0487167	4110	0.907285	4061	0.988078	0.0075165
2107_ALC1	73_45	15014	14731	77755497	5278.36	0.0377452	13616	0.924309	13429	0.986266	0.0230492
2107_ALC1	73_46	15637	15366	76488137	4977.75	0.0370431	14172	0.922296	14000	0.987863	0.0226842
2107_ALC1	73_47	11955	11764	59677069	5072.86	0.0378547	10967	0.932251	10835	0.987964	0.0179196
2107_ALC1	73_48	2250	2215	11183995	5049.21	0.0421849	2017	0.910609	1998	0.99058	0.00333929
2107_ALC1	73_5	17541	17226	92504976	5370.08	0.033292	15925	0.924475	15710	0.986499	0.027449
2107_ALC1	73_6	3774	3703	19154108	5172.59	0.0436306	3444	0.930057	3427	0.995064	0.00594463
2107_ALC1	73_7	5829	5712	27453337	4806.26	0.0368518	5227	0.915091	5183	0.991582	0.00829061
2107_ALC1	73_8	7960	7800	38758368	4969.02	0.0331375	7247	0.929103	7176	0.990203	0.0117994
2107_ALC1	73_9	17955	17632	99476148	5641.8	0.0332688	16401	0.930184	16232	0.989696	0.029874
2107_ALC1	74_1	7543	7397	41453906	5604.15	0.0384922	6954	0.940111	6909	0.993529	0.0129141
2107_ALC1	74_10	20298	19927	107131746	5376.21	0.0358438	18233	0.91499	18056	0.990292	0.0317923
2107_ALC1	74_11	17022	16739	92272398	5512.42	0.0340821	15603	0.932135	15416	0.988015	0.0279142
2107_ALC1	74_12	3079	3024	15071997	4984.13	0.0567397	2680	0.886243	2664	0.99403	0.0043555
2107_ALC1	74_13	22803	22390	124300978	5551.63	0.033922	21000	0.937919	20749	0.988048	0.0375092
2107_ALC1	74_14	12268	12049	61874838	5135.27	0.0360259	10825	0.898415	10726	0.990855	0.0181201
2107_ALC1	74_15	7076	6948	33878664	4876.03	0.038364	6563	0.944588	6505	0.991163	0.0104414
2107_ALC1	74_16	1283	1268	6395038	5043.41	0.0523546	1173	0.925079	1166	0.994032	0.00189569
2107_ALC1	74_17	24212	23777	132270481	5562.96	0.0342944	22163	0.932119	21889	0.987637	0.0393385
2107_ALC1	74_18	20500	20129	111739456	5551.17	0.0408257	18724	0.9302	18485	0.987236	0.0332377
2107_ALC1	74_19	15630	15331	86315515	5630.13	0.0352022	14129	0.921597	13958	0.987897	0.0256968
2107_ALC1	74_2	12535	12314	66822379	5426.54	0.0380734	11282	0.916193	11201	0.99282	0.0201493
2107_ALC1	74_20	17031	16712	93615849	5601.71	0.0347431	15755	0.942736	15553	0.987179	0.0283439
2107_ALC1	74_21	15424	15158	80485618	5309.78	0.0349286	13963	0.921164	13805	0.988684	0.0240165
2107_ALC1	74_22	9946	9763	48761359	4994.51	0.0386845	8930	0.914678	8825	0.988242	0.014349
2107_ALC1	74_23	13400	13157	65389571	4969.95	0.035153	12357	0.939196	12208	0.987942	0.0198835
2107_ALC1	74_24	672	661	3491050	5281.47	0.069854	607	0.918306	605	0.996705	0.00104389
2107_ALC1	74_25	23984	23529	130378078	5541.17	0.0335764	21926	0.931871	21615	0.985816	0.0388409
2107_ALC1	74_26	19244	18878	106414293	5636.95	0.0350575	17612	0.932938	17326	0.983761	0.0318459
2107_ALC1	74_27	15979	15704	87016752	5541.06	0.0354782	14826	0.944091	14688	0.990692	0.026614
2107_ALC1	74_28	17779	17447	96780034	5547.09	0.0347337	16132	0.924629	15932	0.987602	0.028858
2107_ALC1	74_29	23066	22629	128211113	5665.79	0.0341714	20890	0.923152	20623	0.987219	0.038181
2107_ALC1	74_3	13104	12863	70075255	5447.82	0.0366054	11832	0.919848	11734	0.991717	0.0211298
2107_ALC1	74_30	10947	10765	53589179	4978.09	0.039824	9885	0.918254	9795	0.990895	0.0160503
2107_ALC1	74_31	10367	10172	51468279	5059.8	0.0382756	9414	0.925482	9330	0.991077	0.0154841
2107_ALC1	74_32	1739	1712	8428894	4923.42	0.0804041	1547	0.903621	1530	0.989011	0.00248531
2107_ALC1	74_33	12434	12197	70322872	5765.59	0.0391826	11350	0.930557	11263	0.992335	0.0213868
2107_ALC1	74_34	20700	20326	113751373	5596.35	0.0349727	19025	0.935993	18873	0.992011	0.0346057
2107_ALC1	74_35	16361	16050	86272009	5375.2	0.0344802	15267	0.951215	15123	0.990568	0.0268587
2107_ALC1	74_36	9028	8833	45142476	5110.66	0.0418153	8152	0.922903	8074	0.990432	0.0135397
2107_ALC1	74_37	13952	13700	73036188	5331.11	0.037542	12519	0.913796	12377	0.988657	0.0217451
2107_ALC1	74_38	12298	12079	65660044	5435.88	0.0354945	11304	0.935839	11201	0.990888	0.0200322
2107_ALC1	74_39	15722	15419	84080408	5453.04	0.0347787	14348	0.93054	14209	0.990312	0.0255029
2107_ALC1	74_4	15162	14867	79897412	5374.14	0.0342111	13556	0.911818	13414	0.989525	0.023857
2107_ALC1	74_40	1567	1541	7229847	4691.66	0.0559764	1404	0.911097	1395	0.99359	0.00211877
2107_ALC1	74_41	17024	16720	92848199	5553.12	0.0355825	15446	0.923804	15321	0.991907	0.0279491
2107_ALC1	74_42	23612	23193	123787039	5337.26	0.0334141	21406	0.922951	21207	0.990704	0.0371495
2107_ALC1	74_43	16451	16135	82467955	5111.12	0.0355857	15203	0.942237	15012	0.987437	0.0250551
2107_ALC1	74_44	9377	9192	53828703	5856.04	0.0369989	8608	0.936466	8501	0.98757	0.0164
2107_ALC1	74_45	48718	47835	259481799	5424.52	0.0333776	43563	0.910693	43035	0.98788	0.0741397
2107_ALC1	74_46	17100	16769	88565032	5281.47	0.0380112	15299	0.912338	15138	0.989476	0.0261666
2107_ALC1	74_47	23302	22866	126527114	5533.42	0.0327007	21305	0.931733	21002	0.985778	0.0376878
2107_ALC1	74_48	13282	13073	67573385	5168.93	0.0325372	11852	0.906601	11723	0.989116	0.0197792
2107_ALC1	74_5	9949	9747	49518234	5080.36	0.0386841	9080	0.931569	8990	0.990088	0.0150715
2107_ALC1	74_6	2647	2610	13107342	5021.97	0.0458628	2374	0.909579	2366	0.99663	0.00391839
2107_ALC1	74_7	3777	3695	17430452	4717.31	0.041252	3307	0.894993	3288	0.994255	0.00514141
2107_ALC1	74_8	406	399	2071768	5192.4	0.075685	352	0.882206	350	0.994318	0.000604248
2107_ALC1	74_9	20518	20150	114248486	5669.9	0.0335457	18614	0.923772	18453	0.991351	0.0343303
2107_ALC1	75_1	23382	22984	125320960	5452.53	0.03404	22037	0.958797	21673	0.983482	0.0382771
2107_ALC1	75_10	427	424	3064130	7226.72	0.164287	367	0.865566	367	1	0.000838278
2107_ALC1	75_11	552	544	3719151	6836.67	0.144943	484	0.889706	484	1	0.00104554
2107_ALC1	75_12	468	456	3018507	6619.53	0.139247	411	0.901316	411	1	0.000838915
2107_ALC1	75_13	42860	42122	186475724	4427.04	0.0390769	40229	0.955059	39147	0.973104	0.0537229
2107_ALC1	75_14	632	616	3924944	6371.66	0.114757	581	0.943182	581	1	0.00124732
2107_ALC1	75_15	438	434	2903703	6690.56	0.115423	401	0.923963	401	1	0.000873425
2107_ALC1	75_16	7629	7476	35731607	4779.51	0.0383077	7194	0.962279	7017	0.975396	0.0106018
2107_ALC1	75_17	46763	45923	247569840	5390.98	0.0333301	44153	0.961457	42822	0.969855	0.0707024
2107_ALC1	75_18	79178	77819	403846396	5189.56	0.0351842	74913	0.962657	72444	0.967042	0.112177
2107_ALC1	75_19	12881	12660	65843533	5200.91	0.039681	12130	0.958136	11876	0.97906	0.0196588
2107_ALC1	75_2	20395	20001	116979367	5848.68	0.0335459	19423	0.971101	19002	0.978325	0.0355437
2107_ALC1	75_20	34559	33923	175220527	5165.24	0.0356176	32140	0.94744	31263	0.972713	0.0499304
2107_ALC1	75_21	531	520	3465593	6664.6	0.122456	471	0.905769	470	0.997877	0.000960986
2107_ALC1	75_22	455	443	2994426	6759.43	0.109897	393	0.887133	393	1	0.00088495
2107_ALC1	75_23	425	419	2653003	6331.75	0.0717278	391	0.933174	391	1	0.000827094
2107_ALC1	75_24	21794	21420	113362696	5292.38	0.0309501	20488	0.956489	19979	0.975156	0.0334935
2107_ALC1	75_25	538	532	3789017	7122.21	0.140675	472	0.887218	472	1	0.00104248
2107_ALC1	75_26	35853	35227	203944590	5789.44	0.0331957	33939	0.963437	32908	0.969622	0.0590993
2107_ALC1	75_27	533	524	3594313	6859.38	0.133012	490	0.935115	490	1	0.00104699
2107_ALC1	75_28	468	460	3093678	6725.39	0.134543	425	0.923913	425	1	0.000897423
2107_ALC1	75_29	368	364	2539766	6977.38	0.16091	336	0.923077	336	1	0.000736485
2107_ALC1	75_3	493	486	3426506	7050.42	0.135597	436	0.897119	436	1	0.000958921
2107_ALC1	75_30	25957	25484	134749654	5287.62	0.0339465	24108	0.946005	23592	0.978596	0.0395626
2107_ALC1	75_31	43422	42630	235313874	5519.91	0.0324947	41042	0.962749	39974	0.973978	0.0682929
2107_ALC1	75_32	34834	34192	194663390	5693.24	0.0331328	33059	0.966864	32114	0.971415	0.0568395
2107_ALC1	75_33	457	447	3347961	7489.85	0.17659	397	0.888143	397	1	0.000927435
2107_ALC1	75_34	27246	26743	149470762	5589.15	0.0345772	25643	0.958868	25105	0.97902	0.0444857
2107_ALC1	75_35	19506	19162	105358320	5498.29	0.0329952	18188	0.94917	17849	0.981361	0.0314043
2107_ALC1	75_36	37491	36831	192538055	5227.61	0.0338182	34845	0.946078	34092	0.97839	0.0560832
2107_ALC1	75_37	45496	44691	230671594	5161.48	0.0348629	42192	0.944083	41166	0.975683	0.0661691
2107_ALC1	75_38	306	302	2026407	6709.96	0.15415	269	0.890728	269	1	0.000560765
2107_ALC1	75_39	327	324	2242559	6921.48	0.12803	308	0.950617	308	1	0.000669923
2107_ALC1	75_4	21464	21070	110084227	5224.69	0.0340361	19759	0.937779	19378	0.980718	0.0323577
2107_ALC1	75_40	202	196	1329359	6782.44	0.128131	178	0.908163	178	1	0.000368774
2107_ALC1	75_41	33086	32478	186863836	5753.55	0.032034	30877	0.950705	30213	0.978495	0.0546155
2107_ALC1	75_42	36083	35464	179860150	5071.63	0.0333081	34002	0.958775	33354	0.980942	0.0541048
2107_ALC1	75_43	22841	22433	109542715	4883.11	0.0385237	21161	0.943298	20706	0.978498	0.0321187
2107_ALC1	75_44	460	454	3333400	7342.29	0.124833	417	0.918502	417	1	0.00092459
2107_ALC1	75_45	26438	25998	135441143	5209.68	0.0363936	24851	0.955881	24262	0.976299	0.0399772
2107_ALC1	75_46	698	685	4441857	6484.46	0.103834	636	0.928467	636	1	0.00136842
2107_ALC1	75_47	3516	3457	17055187	4933.52	0.0498794	3312	0.958056	3230	0.975242	0.00511957
2107_ALC1	75_48	3599	3533	16473468	4662.74	0.0445014	3354	0.949335	3286	0.979726	0.00491231
2107_ALC1	75_5	28092	27612	132126487	4785.11	0.0377969	26361	0.954694	25654	0.97318	0.0384693
2107_ALC1	75_6	3963	3897	18636267	4782.21	0.0447056	3716	0.953554	3686	0.991927	0.00582622
2107_ALC1	75_7	164	160	1067986	6674.91	0.114355	141	0.88125	141	1	0.000287449
2107_ALC1	75_8	110	108	760400	7040.74	0.109087	102	0.944444	102	1	0.000223524
2107_ALC1	75_9	331	326	2470542	7578.35	0.188894	279	0.855828	279	1	0.000656433
2107_ALC1	76_1	13324	13093	71224354	5439.88	0.0335417	12394	0.946613	12174	0.982249	0.0212584
2107_ALC1	76_10	59308	58301	309146354	5302.59	0.0327279	55715	0.955644	54164	0.972162	0.0884207
2107_ALC1	76_11	513	496	3398086	6850.98	0.12	444	0.895161	444	1	0.000992832
2107_ALC1	76_12	429	419	2867375	6843.38	0.117788	367	0.875895	367	1	0.00079765
2107_ALC1	76_13	27792	27378	142965951	5221.93	0.0327144	26228	0.957995	25455	0.970528	0.0410873
2107_ALC1	76_14	45504	44711	248850191	5565.75	0.0300791	42769	0.956565	41421	0.968482	0.0705826
2107_ALC1	76_15	463	457	2936144	6424.82	0.0871573	415	0.908096	415	1	0.000875496
2107_ALC1	76_16	392	387	2519483	6510.29	0.0662758	359	0.927649	359	1	0.000789531
2107_ALC1	76_17	42344	41671	238044092	5712.46	0.030228	40219	0.965156	38811	0.964992	0.0679172
2107_ALC1	76_18	822	810	5869535	7246.34	0.152232	705	0.87037	705	1	0.00156297
2107_ALC1	76_19	549	534	3719875	6966.06	0.130763	459	0.859551	459	1	0.0010139
2107_ALC1	76_2	29169	28664	162929192	5684.11	0.0315825	27473	0.95845	26850	0.977323	0.0481879
2107_ALC1	76_20	580	564	3975539	7048.83	0.12783	530	0.939716	530	1	0.001221
2107_ALC1	76_21	634	628	3976952	6332.73	0.101998	559	0.890127	559	1	0.00115688
2107_ALC1	76_22	45863	45081	233720044	5184.45	0.0317835	42949	0.952707	41655	0.969871	0.0663759
2107_ALC1	76_23	7390	7258	34713817	4782.84	0.0387144	7011	0.965969	6827	0.973756	0.0102437
2107_ALC1	76_24	2944	2891	15827705	5474.82	0.036203	2781	0.961951	2712	0.975189	0.00468294
2107_ALC1	76_25	532	523	3792893	7252.19	0.135204	451	0.862333	451	1	0.000991926
2107_ALC1	76_26	486	479	3516226	7340.76	0.138952	432	0.901879	432	1	0.00104128
2107_ALC1	76_27	542	535	3753814	7016.47	0.100893	495	0.925234	495	1	0.00114791
2107_ALC1	76_28	9115	8951	42557547	4754.5	0.0390668	8505	0.950173	8304	0.976367	0.012419
2107_ALC1	76_29	7217	7119	34491908	4845.05	0.0450334	6740	0.946762	6543	0.970772	0.00994542
2107_ALC1	76_3	508	501	3522966	7031.87	0.109214	454	0.906188	454	1	0.00102362
2107_ALC1	76_30	19254	18932	96472798	5095.75	0.0343507	18256	0.964293	17857	0.978144	0.0287412
2107_ALC1	76_31	10974	10776	51531143	4782.03	0.0400161	10060	0.933556	9835	0.977634	0.0148973
2107_ALC1	76_32	380	371	2559219	6898.16	0.148898	329	0.886792	329	1	0.000745071
2107_ALC1	76_33	467	463	3532405	7629.38	0.130787	400	0.863931	400	1	0.000913244
2107_ALC1	76_34	34497	33900	186207761	5492.85	0.0320129	32492	0.958466	31663	0.974486	0.0546672
2107_ALC1	76_35	196	191	1375461	7201.37	0.15604	174	0.910995	174	1	0.000416756
2107_ALC1	76_36	22190	21828	116508926	5337.59	0.0341456	21024	0.963167	20535	0.976741	0.0347576
2107_ALC1	76_37	387	377	2746429	7284.96	0.132369	330	0.875332	330	1	0.00077268
2107_ALC1	76_38	335	331	2326057	7027.36	0.120168	296	0.89426	296	1	0.000653195
2107_ALC1	76_39	13901	13657	62211623	4555.29	0.0388296	13014	0.952918	12635	0.970878	0.0181917
2107_ALC1	76_4	27070	26637	133833667	5024.35	0.0324173	25532	0.958516	24892	0.974933	0.0394436
2107_ALC1	76_40	3808	3740	19436178	5196.84	0.0371287	3519	0.940909	3415	0.970446	0.0056674
2107_ALC1	76_41	37210	36618	209276113	5715.12	0.0294748	35223	0.961904	34378	0.97601	0.0618284
2107_ALC1	76_42	20803	20468	115691183	5652.3	0.0309256	19772	0.965996	19321	0.97719	0.0350575
2107_ALC1	76_43	26665	26208	135505280	5170.38	0.0343399	24956	0.952228	24294	0.973473	0.0394655
2107_ALC1	76_44	33440	32885	190418043	5790.42	0.029152	32005	0.97324	30917	0.966005	0.0552641
2107_ALC1	76_45	13789	13509	73603184	5448.46	0.0350238	12823	0.949219	12474	0.972783	0.0217871
2107_ALC1	76_46	24178	23743	122116141	5143.25	0.0348083	22950	0.966601	22358	0.974205	0.0362201
2107_ALC1	76_47	42752	42095	226352053	5377.17	0.0318329	40175	0.954389	38748	0.96448	0.0636097
2107_ALC1	76_48	3958	3893	17427033	4476.5	0.0419751	3665	0.941433	3574	0.975171	0.00506106
2107_ALC1	76_5	2701	2587	13249522	5121.58	0.0560366	2060	0.796289	2060	1	0.00355315
2107_ALC1	76_6	13363	13123	59859568	4561.42	0.0382431	12441	0.94803	12242	0.984005	0.0182446
2107_ALC1	76_7	144	138	890411	6452.25	0.133734	112	0.811594	112	1	0.000239927
2107_ALC1	76_8	130	128	885830	6920.55	0.0979705	116	0.90625	116	1	0.000264394
2107_ALC1	76_9	35817	35218	201339254	5716.94	0.0304244	33761	0.958629	32965	0.976422	0.059408
2107_ALC1	89_1	5797	5658	26381326	4662.66	0.0488806	5150	0.910216	5117	0.993592	0.00789933
2107_ALC1	89_10	11490	11282	62638053	5552.03	0.0385809	10707	0.949034	10565	0.986738	0.0190498
2107_ALC1	89_11	14139	13877	71901967	5181.38	0.0359968	12843	0.925488	12660	0.985751	0.0211739
2107_ALC1	89_12	16044	15721	75881076	4826.73	0.0387854	14576	0.927167	14371	0.985936	0.0222787
2107_ALC1	89_13	26099	25623	145058540	5661.26	0.0316857	23888	0.932287	23464	0.982251	0.0424351
2107_ALC1	89_14	19821	19468	96802972	4972.41	0.0359335	17925	0.920742	17613	0.982594	0.0279276
2107_ALC1	89_15	11561	11369	55536422	4884.9	0.0369677	10475	0.921365	10355	0.988544	0.016474
2107_ALC1	89_16	1161	1147	5939635	5178.41	0.057654	1041	0.907585	1033	0.992315	0.00175511
2107_ALC1	89_17	18281	17951	96921977	5399.25	0.0355748	16510	0.919726	16269	0.985403	0.0285708
2107_ALC1	89_18	70115	68791	389159887	5657.13	0.033408	64068	0.931343	62874	0.981364	0.107741
2107_ALC1	89_19	22557	22146	125038853	5646.11	0.0332595	20353	0.919037	20059	0.985555	0.0362164
2107_ALC1	89_2	12741	12518	73279804	5853.95	0.0337815	11564	0.92379	11447	0.989882	0.0219685
2107_ALC1	89_20	23650	23240	122195637	5257.99	0.0364189	21369	0.919492	21005	0.982966	0.0352513
2107_ALC1	89_21	14581	14319	72850580	5087.69	0.0377963	13265	0.926392	13059	0.98447	0.021569
2107_ALC1	89_22	12878	12627	65247865	5167.33	0.0365442	11653	0.922864	11496	0.986527	0.0192456
2107_ALC1	89_23	17532	17222	82962658	4817.25	0.0357991	15607	0.906225	15353	0.983725	0.0238172
2107_ALC1	89_24	2578	2526	11762914	4656.74	0.0476916	2247	0.889549	2203	0.980418	0.00337037
2107_ALC1	89_25	20199	19835	105277807	5307.68	0.0382972	18043	0.909655	17783	0.98559	0.0307731
2107_ALC1	89_26	20252	19898	107908650	5423.09	0.0362348	18818	0.945723	18488	0.982464	0.0322431
2107_ALC1	89_27	12785	12570	64751466	5151.27	0.0365375	11568	0.920286	11387	0.984353	0.0191452
2107_ALC1	89_28	698	683	4145869	6070.09	0.109085	604	0.884334	600	0.993377	0.00119827
2107_ALC1	89_29	17599	17295	87670523	5069.13	0.0366158	15663	0.905637	15450	0.986401	0.0253499
2107_ALC1	89_3	23784	23338	132056857	5658.45	0.0322388	21899	0.938341	21653	0.988767	0.0395229
2107_ALC1	89_30	16055	15771	85364247	5412.74	0.0346926	14757	0.935705	14571	0.987396	0.025747
2107_ALC1	89_31	11859	11637	60545022	5202.8	0.0369789	10644	0.914669	10466	0.983277	0.0177861
2107_ALC1	89_32	1481	1455	7281723	5004.62	0.0848512	1305	0.896907	1294	0.991571	0.00205929
2107_ALC1	89_33	27525	27026	142178503	5260.8	0.0356154	24702	0.914009	24453	0.98992	0.0416858
2107_ALC1	89_34	24855	24409	125339529	5134.97	0.0366961	21511	0.881273	21251	0.987913	0.0351926
2107_ALC1	89_35	7928	7778	41078207	5281.33	0.0374637	7186	0.923888	7111	0.989563	0.0124235
2107_ALC1	89_36	18657	18321	96198241	5250.71	0.0351666	16846	0.919491	16620	0.986584	0.0281487
2107_ALC1	89_37	18899	18511	99259249	5362.18	0.0358795	17124	0.925072	16867	0.984992	0.0295322
2107_ALC1	89_38	19953	19601	102897872	5249.62	0.0346948	17694	0.902709	17447	0.98604	0.0295529
2107_ALC1	89_39	15523	15243	78167775	5128.11	0.0359961	13701	0.898839	13523	0.987008	0.022676
2107_ALC1	89_4	8527	8386	40492963	4828.64	0.0412303	7793	0.929287	7673	0.984602	0.0120933
2107_ALC1	89_40	1323	1290	6181006	4791.48	0.065122	1162	0.900775	1148	0.987952	0.00179246
2107_ALC1	89_41	12518	12279	64814449	5278.48	0.0377386	11473	0.934359	11355	0.989715	0.0197835
2107_ALC1	89_42	16614	16298	87428955	5364.4	0.0352329	15190	0.932016	15004	0.987755	0.0263404
2107_ALC1	89_43	21807	21436	108474308	5060.38	0.0384177	19818	0.924519	19531	0.985518	0.0318528
2107_ALC1	89_44	23052	22641	128633386	5681.44	0.0332151	20793	0.918378	20480	0.984947	0.0376857
2107_ALC1	89_45	5543	5447	29121575	5346.35	0.0441512	5047	0.926565	4994	0.989499	0.00875144
2107_ALC1	89_46	17894	17570	84700235	4820.73	0.0398381	16069	0.91457	15830	0.985127	0.024734
2107_ALC1	89_47	17855	17536	87486341	4988.96	0.0356619	15911	0.907333	15666	0.984602	0.0251371
2107_ALC1	89_48	3937	3855	17886562	4639.83	0.0429312	3544	0.919326	3489	0.984481	0.00532542
2107_ALC1	89_5	16330	16017	78503649	4901.27	0.0373944	14727	0.919461	14497	0.984382	0.0227874
2107_ALC1	89_6	4021	3951	18988729	4806.06	0.0421036	3635	0.92002	3606	0.992022	0.0057388
2107_ALC1	89_7	7881	7695	36623222	4759.35	0.0370997	7169	0.931644	7106	0.991212	0.011149
2107_ALC1	89_8	624	608	2777022	4567.47	0.0653418	520	0.855263	520	1	0.000781991
2107_ALC1	89_9	13561	13305	70847297	5324.86	0.0368884	12009	0.902593	11877	0.989008	0.0208883
2107_ALC1	90_1	10357	10157	52305941	5149.74	0.0328425	9373	0.922812	9328	0.995199	0.0161015
2107_ALC1	90_10	12989	12803	73906520	5772.59	0.0292222	12070	0.942748	11923	0.987821	0.0226704
2107_ALC1	90_11	9252	9108	48153604	5286.96	0.0334684	8496	0.932806	8395	0.988112	0.0146295
2107_ALC1	90_12	14584	14374	82085477	5710.69	0.0303948	13042	0.907333	12920	0.990646	0.0244525
2107_ALC1	90_13	9939	9800	48843376	4984.02	0.0331197	9193	0.938061	9107	0.990645	0.0148793
2107_ALC1	90_14	18982	18703	105256757	5627.8	0.0288132	17044	0.911298	16807	0.986095	0.0312368
2107_ALC1	90_15	4599	4533	22272449	4913.4	0.0321086	4220	0.930951	4190	0.992891	0.0068237
2107_ALC1	90_16	3570	3510	16112167	4590.36	0.0372922	3166	0.901994	3140	0.991788	0.00473985
2107_ALC1	90_17	9868	9716	52737076	5427.86	0.0331273	8855	0.911383	8810	0.994918	0.0159997
2107_ALC1	90_18	20220	19951	115370303	5782.68	0.0303877	17895	0.896948	17672	0.987538	0.0334179
2107_ALC1	90_19	9090	8952	53983375	6030.31	0.030451	8382	0.936327	8301	0.990336	0.0167463
2107_ALC1	90_2	12104	11917	67812000	5690.36	0.0280225	11021	0.924813	10942	0.992832	0.0207847
2107_ALC1	90_20	10855	10693	63391056	5928.28	0.0307695	9946	0.930141	9834	0.988739	0.0193635
2107_ALC1	90_21	15701	15462	83163318	5378.56	0.0310935	14116	0.912948	13959	0.988878	0.0248105
2107_ALC1	90_22	10265	10110	54764393	5416.85	0.030258	9359	0.925717	9262	0.989636	0.0166192
2107_ALC1	90_23	9031	8886	44583054	5017.22	0.0327524	8119	0.913684	8026	0.988545	0.0133172
2107_ALC1	90_24	949	933	4621682	4953.57	0.0559424	823	0.882101	820	0.996355	0.0013583
2107_ALC1	90_25	17125	16841	95776933	5687.13	0.0302292	15584	0.925361	15436	0.990503	0.0291
2107_ALC1	90_26	14848	14609	84486557	5783.19	0.0327526	13713	0.938668	13558	0.988697	0.0258117
2107_ALC1	90_27	12429	12246	70668898	5770.77	0.0302312	11491	0.938347	11373	0.989731	0.0216705
2107_ALC1	90_28	19823	19528	109097792	5586.74	0.0293872	18041	0.923853	17879	0.99102	0.0328531
2107_ALC1	90_29	15146	14915	83306082	5585.39	0.0310819	13711	0.919276	13554	0.988549	0.0251269
2107_ALC1	90_3	7204	7089	37435977	5280.85	0.0333892	6680	0.942305	6638	0.993713	0.011817
2107_ALC1	90_30	18841	18563	99514856	5360.93	0.0307715	17047	0.918332	16905	0.99167	0.0300244
2107_ALC1	90_31	2401	2367	11267538	4760.26	0.0408342	2112	0.892269	2106	0.997159	0.00338084
2107_ALC1	90_32	827	819	4202295	5131.01	0.0707161	756	0.923077	754	0.997354	0.00129403
2107_ALC1	90_33	10150	10014	57224532	5714.45	0.0321201	9348	0.933493	9280	0.992726	0.0177307
2107_ALC1	90_34	14074	13866	76608329	5524.9	0.0327683	12584	0.907544	12508	0.993961	0.0229616
2107_ALC1	90_35	11124	10953	58588512	5349.08	0.0315336	9936	0.907149	9867	0.993056	0.0176659
2107_ALC1	90_36	16337	16061	92368775	5751.12	0.0292668	15007	0.934375	14867	0.990671	0.0282448
2107_ALC1	90_37	16588	16334	93896209	5748.51	0.029747	15375	0.941288	15242	0.99135	0.0289626
2107_ALC1	90_38	12949	12756	71199148	5581.62	0.0289355	11346	0.889464	11255	0.99198	0.0208639
2107_ALC1	90_39	2375	2340	11225415	4797.19	0.0459187	2144	0.916239	2133	0.994869	0.00339117
2107_ALC1	90_4	8539	8403	43216656	5143	0.0300928	7760	0.92348	7707	0.99317	0.0131879
2107_ALC1	90_40	1780	1756	7868819	4481.1	0.0455353	1649	0.939066	1631	0.989084	0.00239595
2107_ALC1	90_41	4999	4914	28240324	5746.91	0.0353164	4514	0.9186	4493	0.995348	0.00873004
2107_ALC1	90_42	8484	8350	46943341	5621.96	0.0306323	7733	0.926108	7663	0.990948	0.01444
2107_ALC1	90_43	2381	2343	12686662	5414.71	0.0491404	2209	0.942808	2191	0.991852	0.00392694
2107_ALC1	90_44	20678	20348	115507774	5676.62	0.0292732	18791	0.923481	18557	0.987547	0.0346863
2107_ALC1	90_45	10046	9874	55851645	5656.44	0.0340683	9052	0.916751	8968	0.99072	0.0169214
2107_ALC1	90_46	8727	8566	45125628	5267.99	0.034974	7827	0.913729	7764	0.991951	0.0136484
2107_ALC1	90_47	11900	11727	65174179	5557.62	0.0299873	10608	0.904579	10504	0.990196	0.0194772
2107_ALC1	90_48	4779	4700	22339227	4753.03	0.0370688	4402	0.936596	4360	0.990459	0.00693463
2107_ALC1	90_5	8342	8198	40783310	4974.79	0.0344405	7580	0.924616	7512	0.991029	0.012404
2107_ALC1	90_6	6126	6032	32152208	5330.27	0.0325145	5606	0.929377	5574	0.994292	0.0100326
2107_ALC1	90_7	2283	2241	11435686	5102.94	0.036755	2068	0.922802	2050	0.991296	0.00351936
2107_ALC1	90_8	1349	1327	5906532	4451.04	0.0418113	1148	0.865109	1142	0.994774	0.00170912
2107_ALC1	90_9	4501	4441	22561617	5080.3	0.0372882	4043	0.910381	4029	0.996537	0.00686688
2107_ALC1	91_1	18532	18215	103011669	5655.32	0.0288268	16761	0.920176	16607	0.990812	0.0311477
2107_ALC1	91_10	23036	22666	126724390	5590.95	0.0303592	21391	0.943748	21117	0.987191	0.0385402
2107_ALC1	91_11	21651	21307	119903585	5627.43	0.0290768	19275	0.904632	19012	0.986355	0.0348879
2107_ALC1	91_12	7408	7276	37785466	5193.16	0.035306	6749	0.92757	6662	0.987109	0.0112931
2107_ALC1	91_13	1622	1593	7504419	4710.87	0.0623875	1426	0.895166	1408	0.987377	0.00219282
2107_ALC1	91_14	3952	3889	17943342	4613.87	0.0452642	3627	0.93263	3588	0.989247	0.00545968
2107_ALC1	91_15	6937	6821	32965413	4832.93	0.0345747	6184	0.906612	6109	0.987872	0.009703
2107_ALC1	91_16	2688	2641	11988347	4539.32	0.0378221	2378	0.900417	2345	0.986123	0.0034982
2107_ALC1	91_17	30060	29539	167300049	5663.7	0.0293995	27495	0.930803	26995	0.981815	0.0487482
2107_ALC1	91_18	21721	21343	123345922	5779.22	0.0316761	19355	0.906855	19053	0.984397	0.0355612
2107_ALC1	91_19	22190	21831	120542232	5521.61	0.0295631	20377	0.933397	20076	0.985228	0.0358792
2107_ALC1	91_2	15157	14883	83242445	5593.12	0.0322872	13702	0.920648	13575	0.990731	0.0249632
2107_ALC1	91_20	19090	18768	93898121	5003.1	0.0352546	17594	0.937447	17329	0.984938	0.0280138
2107_ALC1	91_21	13499	13252	68206690	5146.9	0.0324954	12054	0.909599	11874	0.985067	0.0198993
2107_ALC1	91_22	9809	9644	48888181	5069.28	0.0337224	8790	0.911448	8680	0.987486	0.0143823
2107_ALC1	91_23	584	573	3281000	5726	0.0502155	526	0.917976	524	0.996198	0.00100399
2107_ALC1	91_24	1354	1328	6500123	4894.67	0.0463309	1182	0.89006	1171	0.990694	0.00190939
2107_ALC1	91_25	26626	26200	147867728	5643.81	0.0313073	23880	0.91145	23464	0.98258	0.0427603
2107_ALC1	91_26	20823	20488	115882170	5656.1	0.0306725	19059	0.930252	18736	0.983053	0.0343786
2107_ALC1	91_27	24321	23948	131699399	5499.39	0.0294752	21931	0.915776	21564	0.983266	0.038447
2107_ALC1	91_28	22033	21665	114649221	5291.91	0.0323984	19549	0.902331	19253	0.984859	0.0332238
2107_ALC1	91_29	13760	13532	71336454	5271.69	0.0322122	12438	0.919155	12240	0.984081	0.0210716
2107_ALC1	91_3	25862	25421	145424260	5720.63	0.0295453	22875	0.899847	22626	0.989115	0.042451
2107_ALC1	91_30	1445	1423	7006500	4923.75	0.0624992	1269	0.891778	1262	0.994484	0.00209502
2107_ALC1	91_31	10370	10191	50911206	4995.7	0.0347307	9469	0.929153	9341	0.986482	0.0151929
2107_ALC1	91_32	2021	1985	9094251	4581.49	0.0597902	1769	0.891184	1739	0.983041	0.00261941
2107_ALC1	91_33	25773	25360	146779099	5787.82	0.0303897	23006	0.907177	22651	0.984569	0.0423957
2107_ALC1	91_34	21126	20738	116427776	5614.22	0.0301766	19294	0.930369	19074	0.988597	0.034823
2107_ALC1	91_35	16196	15949	84810181	5317.59	0.0308453	14742	0.924321	14565	0.987993	0.0255327
2107_ALC1	91_36	23964	23558	137746914	5847.14	0.0281283	21735	0.922617	21466	0.987624	0.0407329
2107_ALC1	91_37	12199	11991	62826020	5239.43	0.0340037	10857	0.905429	10719	0.987289	0.0184483
2107_ALC1	91_38	16193	15917	84092654	5283.2	0.0324947	14859	0.93353	14682	0.988088	0.0254714
2107_ALC1	91_39	17500	17199	93707859	5448.45	0.0315652	16080	0.934938	15859	0.986256	0.0281276
2107_ALC1	91_4	8935	8787	40726424	4634.85	0.0352605	7937	0.903266	7840	0.987779	0.0119923
2107_ALC1	91_40	3623	3543	16073530	4536.7	0.0431895	3179	0.897262	3142	0.988361	0.00467854
2107_ALC1	91_41	5572	5476	33666108	6147.94	0.0353059	5163	0.942841	5123	0.992253	0.0104464
2107_ALC1	91_42	11403	11225	62053032	5528.11	0.0312952	10384	0.925078	10281	0.990081	0.0189016
2107_ALC1	91_43	17940	17652	87483088	4955.99	0.0348705	16466	0.932812	16277	0.988522	0.0262035
2107_ALC1	91_44	12347	12138	62742970	5169.14	0.035242	11096	0.914154	10929	0.98495	0.0183956
2107_ALC1	91_45	9880	9700	48431487	4992.94	0.0360995	8962	0.923918	8854	0.987949	0.0144964
2107_ALC1	91_46	3755	3687	19667623	5334.32	0.0412046	3330	0.903173	3291	0.988288	0.00581612
2107_ALC1	91_47	828	804	4273549	5315.36	0.0725769	721	0.896766	716	0.993065	0.00125713
2107_ALC1	91_48	4529	4444	20566418	4627.91	0.0348456	3971	0.893564	3917	0.986401	0.00594379
2107_ALC1	91_5	1255	1227	6183600	5039.61	0.0557525	1122	0.914425	1109	0.988414	0.00185505
2107_ALC1	91_6	2441	2394	12163788	5080.95	0.0347233	2214	0.924812	2204	0.995483	0.00374855
2107_ALC1	91_7	377	372	1967916	5290.1	0.0634934	343	0.922043	341	0.994169	0.000593267
2107_ALC1	91_8	322	314	1750281	5574.14	0.067342	289	0.920382	289	1	0.000529041
2107_ALC1	91_9	17025	16764	95712319	5709.4	0.0293363	15211	0.907361	15028	0.987969	0.028252
2107_ALC1	92_1	14787	14507	79252822	5463.07	0.0343206	13207	0.910388	13088	0.99099	0.0237514
2107_ALC1	92_10	20893	20523	113324720	5521.84	0.0339758	18776	0.914876	18566	0.988816	0.0334155
2107_ALC1	92_11	7665	7507	39130882	5212.59	0.0404783	6951	0.925936	6861	0.987052	0.0117609
2107_ALC1	92_12	3001	2953	15322061	5188.64	0.0538783	2725	0.92279	2702	0.99156	0.00456152
2107_ALC1	92_13	11428	11240	55027730	4895.71	0.0373671	10133	0.901512	9977	0.984605	0.0159387
2107_ALC1	92_14	8583	8440	45493796	5390.26	0.0358236	7879	0.933531	7782	0.987689	0.0138434
2107_ALC1	92_15	10411	10224	50032985	4893.68	0.0366715	9334	0.91295	9224	0.988215	0.014825
2107_ALC1	92_16	3132	3065	14677052	4788.6	0.0448749	2691	0.877977	2669	0.991825	0.00426536
2107_ALC1	92_17	12875	12646	70665998	5588.01	0.0361152	11623	0.919105	11432	0.983567	0.0209504
2107_ALC1	92_18	45228	44468	252971542	5688.84	0.0332343	40975	0.921449	40306	0.983673	0.072739
2107_ALC1	92_19	22507	22139	120387386	5437.8	0.0319908	20306	0.917205	20030	0.986408	0.0354287
2107_ALC1	92_2	15275	14984	81259748	5423.1	0.0341064	13866	0.925387	13720	0.989471	0.0245536
2107_ALC1	92_20	17203	16881	86414110	5119.02	0.0362194	15473	0.916593	15272	0.98701	0.0254395
2107_ALC1	92_21	23397	22951	120950090	5269.93	0.0348399	21162	0.922051	20875	0.986438	0.0355681
2107_ALC1	92_22	22332	21952	121331823	5527.14	0.0320954	20354	0.927205	20070	0.986047	0.0358926
2107_ALC1	92_23	15579	15310	76316255	4984.73	0.0344917	14001	0.9145	13822	0.987215	0.0223444
2107_ALC1	92_24	15966	15689	87099251	5551.61	0.0300059	14562	0.928166	14386	0.987914	0.0260616
2107_ALC1	92_25	33448	32870	187924957	5717.22	0.0319276	30361	0.923669	29853	0.983268	0.0545569
2107_ALC1	92_26	32223	31656	181152449	5722.53	0.0323464	29652	0.936694	29233	0.985869	0.0536623
2107_ALC1	92_27	14808	14548	72336812	4972.29	0.0358693	13558	0.931949	13381	0.986945	0.0216765
2107_ALC1	92_28	11965	11758	56973154	4845.48	0.0409614	10622	0.903385	10487	0.987291	0.0165271
2107_ALC1	92_29	19725	19392	105288249	5429.47	0.0342615	17586	0.906869	17352	0.986694	0.0309189
2107_ALC1	92_3	14625	14383	71118066	4944.59	0.0372447	13134	0.913161	13001	0.989874	0.0210806
2107_ALC1	92_30	9764	9583	47246570	4930.25	0.0388958	8862	0.924763	8760	0.98849	0.0141441
2107_ALC1	92_31	5472	5377	26862783	4995.87	0.0432126	4904	0.912033	4853	0.9896	0.00797836
2107_ALC1	92_32	41157	40436	229490289	5675.4	0.0308991	37722	0.932882	37121	0.984068	0.0672185
2107_ALC1	92_33	24950	24511	138285474	5641.77	0.0328531	22373	0.912774	22091	0.987396	0.0405771
2107_ALC1	92_34	11953	11747	65258799	5555.36	0.0375365	10850	0.92364	10755	0.991244	0.0195765
2107_ALC1	92_35	11555	11343	57437992	5063.74	0.0351911	10394	0.916336	10300	0.990956	0.017258
2107_ALC1	92_36	13232	13015	71870455	5522.12	0.0364319	11919	0.915789	11791	0.989261	0.0214048
2107_ALC1	92_37	28868	28362	152308864	5370.17	0.033691	26474	0.933432	26139	0.987346	0.0450625
2107_ALC1	92_38	7504	7381	37204133	5040.53	0.0354238	6818	0.923723	6765	0.992226	0.0112267
2107_ALC1	92_39	9221	9061	47496575	5241.87	0.0356251	8360	0.922635	8270	0.989234	0.014304
2107_ALC1	92_4	8634	8472	39633501	4678.18	0.0379251	7834	0.924693	7756	0.990043	0.0119286
2107_ALC1	92_40	11369	11164	56683861	5077.38	0.0325593	10284	0.921175	10155	0.987456	0.0169202
2107_ALC1	92_41	4684	4606	26061459	5658.15	0.0436547	4166	0.904472	4133	0.992079	0.00772925
2107_ALC1	92_42	12408	12193	66614339	5463.33	0.0321461	11163	0.915525	11051	0.989967	0.0200277
2107_ALC1	92_43	8869	8730	42671038	4887.86	0.0409519	8201	0.939404	8115	0.989513	0.0129318
2107_ALC1	92_44	20985	20595	105975874	5145.71	0.0355048	19038	0.924399	18759	0.985345	0.0313524
2107_ALC1	92_45	21724	21344	124099745	5814.27	0.0316531	19803	0.927802	19541	0.98677	0.0371041
2107_ALC1	92_46	10954	10746	53786743	5005.28	0.0371866	9582	0.891681	9464	0.987685	0.0155169
2107_ALC1	92_47	14190	13907	72600045	5220.4	0.0361221	12848	0.923851	12675	0.986535	0.0215691
2107_ALC1	92_48	4792	4712	22610030	4798.39	0.0360803	4245	0.900891	4204	0.990342	0.0066369
2107_ALC1	92_5	10695	10487	53057527	5059.36	0.0371895	9489	0.904835	9377	0.988197	0.0155788
2107_ALC1	92_6	15786	15440	83976969	5438.92	0.0305282	14236	0.922021	14135	0.992905	0.0255274
2107_ALC1	92_7	603	595	3050006	5126.06	0.0615167	531	0.892437	529	0.996234	0.000882405
2107_ALC1	92_8	14419	14146	73578104	5201.34	0.0313934	12969	0.916796	12864	0.991904	0.0222276
2107_ALC1	92_9	16528	16239	94501487	5819.42	0.0319923	15224	0.937496	15063	0.989425	0.0287369
2107_ALC2	73_1	8999	8864	48525453	5474.44	0.0424415	8245	0.930167	8184	0.992602	0.0147751
2107_ALC2	73_10	14742	14498	84184683	5806.64	0.0345329	13326	0.919161	13169	0.988219	0.0248327
2107_ALC2	73_11	29563	29094	173914351	5977.67	0.0310111	26936	0.925827	26531	0.984964	0.0506413
2107_ALC2	73_12	11350	11156	59422578	5326.51	0.0397693	10296	0.922911	10208	0.991453	0.0177136
2107_ALC2	73_13	1025	1008	6437586	6386.49	0.088529	862	0.855159	860	0.99768	0.00176361
2107_ALC2	73_14	8163	8035	40544896	5046.04	0.0410597	7155	0.890479	7053	0.985744	0.0114824
2107_ALC2	73_15	9610	9477	48969936	5167.24	0.0361919	8362	0.882347	8256	0.987324	0.0138737
2107_ALC2	73_16	1368	1346	7233328	5373.94	0.0540973	1193	0.88633	1183	0.991618	0.00210849
2107_ALC2	73_17	24136	23734	136246493	5740.56	0.0337041	21598	0.910003	21268	0.984721	0.0389273
2107_ALC2	73_18	32033	31566	184635981	5849.2	0.0324558	28504	0.902997	27980	0.981617	0.0519138
2107_ALC2	73_19	26104	25680	144496619	5626.82	0.0331021	23629	0.920132	23287	0.985526	0.0417553
2107_ALC2	73_2	19106	18812	107079659	5692.09	0.0334538	17358	0.922709	17190	0.990321	0.0316145
2107_ALC2	73_20	8152	8014	45019615	5617.62	0.0458563	7158	0.893187	7083	0.989522	0.0129933
2107_ALC2	73_21	12178	12022	66304933	5515.3	0.0384077	10947	0.910581	10810	0.987485	0.0192392
2107_ALC2	73_22	1086	1060	5862919	5531.06	0.0552455	955	0.900943	948	0.99267	0.00170717
2107_ALC2	73_23	8465	8326	41723066	5011.18	0.0381894	7559	0.907879	7443	0.984654	0.0121061
2107_ALC2	73_24	985	972	4646474	4780.32	0.0448208	887	0.912551	879	0.990981	0.00140742
2107_ALC2	73_25	24366	24012	141575237	5896.02	0.0336687	21927	0.913168	21616	0.985817	0.0409562
2107_ALC2	73_26	23461	23129	136003498	5880.22	0.032752	21361	0.923559	21012	0.983662	0.0395416
2107_ALC2	73_27	31518	31052	173457333	5586.03	0.0337989	28258	0.910022	27844	0.985349	0.0491592
2107_ALC2	73_28	6878	6758	34958709	5172.94	0.0414541	6125	0.906333	6080	0.992653	0.0103547
2107_ALC2	73_29	21147	20840	114058852	5473.07	0.0333072	18731	0.8988	18443	0.984624	0.0325038
2107_ALC2	73_3	19196	18911	108137309	5718.22	0.03119	17377	0.918883	17213	0.990562	0.0320241
2107_ALC2	73_30	12620	12449	72089636	5790.8	0.0314405	11355	0.912121	11233	0.989256	0.0212489
2107_ALC2	73_31	5054	4980	25195744	5059.39	0.0374428	4472	0.897992	4430	0.990608	0.0073146
2107_ALC2	73_32	487	479	2894228	6042.23	0.0884936	433	0.903967	430	0.993072	0.000843914
2107_ALC2	73_33	22089	21774	125374461	5757.99	0.0342208	19941	0.915817	19680	0.986911	0.0363955
2107_ALC2	73_34	16348	16109	91399726	5673.83	0.0336681	15004	0.931405	14823	0.987937	0.0270847
2107_ALC2	73_35	8730	8592	45488485	5294.28	0.0390059	7751	0.902118	7690	0.99213	0.0134022
2107_ALC2	73_36	5889	5813	30442118	5236.9	0.0424256	5266	0.905901	5232	0.993543	0.00905688
2107_ALC2	73_37	18879	18593	106960260	5752.72	0.0331085	17065	0.917819	16851	0.98746	0.0314336
2107_ALC2	73_38	11038	10877	56135832	5160.97	0.0355539	9691	0.890963	9588	0.989372	0.016154
2107_ALC2	73_39	2996	2938	14204010	4834.58	0.0448818	2691	0.915929	2672	0.992939	0.00427235
2107_ALC2	73_4	16471	16221	92827784	5722.69	0.0323485	14926	0.920165	14774	0.989816	0.0276849
2107_ALC2	73_40	715	705	4057448	5755.25	0.0691145	621	0.880851	617	0.993559	0.0011723
2107_ALC2	73_41	15321	15095	91283424	6047.26	0.0320325	14073	0.932295	13904	0.987991	0.0273203
2107_ALC2	73_42	12709	12556	68853489	5483.71	0.0331221	11751	0.935887	11646	0.991065	0.0209063
2107_ALC2	73_43	8385	8249	42968206	5208.9	0.0387809	7341	0.889926	7277	0.991282	0.0123637
2107_ALC2	73_44	9754	9599	50957411	5308.62	0.0395908	8771	0.913741	8672	0.988713	0.0152341
2107_ALC2	73_45	16803	16545	90972280	5498.48	0.0362756	15322	0.92608	15151	0.98884	0.0269942
2107_ALC2	73_46	9080	8927	47316631	5300.4	0.0446083	8101	0.907472	8022	0.990248	0.0138413
2107_ALC2	73_47	798	792	4861336	6138.05	0.0962328	705	0.890152	703	0.997163	0.00140045
2107_ALC2	73_48	1481	1447	8646222	5975.27	0.0570652	1311	0.906012	1305	0.995423	0.00260513
2107_ALC2	73_5	33049	32526	186705034	5740.18	0.0323369	30088	0.925045	29634	0.984911	0.0542451
2107_ALC2	73_6	5287	5185	26728323	5154.93	0.037978	4646	0.896046	4616	0.993543	0.00791994
2107_ALC2	73_7	7886	7770	39716640	5111.54	0.0354178	7203	0.927027	7143	0.99167	0.012046
2107_ALC2	73_8	1880	1851	8514650	4600.03	0.0494288	1701	0.918963	1685	0.990594	0.00256575
2107_ALC2	73_9	4535	4451	21851244	4909.29	0.0515091	4065	0.913278	4026	0.990406	0.00647054
2107_ALC2	74_1	20473	20141	115345960	5726.92	0.0347035	18608	0.923887	18436	0.990757	0.0342928
2107_ALC2	74_10	25715	25292	144761433	5723.61	0.0351353	22929	0.906571	22634	0.987134	0.0417477
2107_ALC2	74_11	21642	21288	121151352	5691.06	0.0336595	19620	0.921646	19325	0.984964	0.0353967
2107_ALC2	74_12	10332	10179	48665147	4780.94	0.0444747	9164	0.900285	9096	0.99258	0.0142323
2107_ALC2	74_13	16269	16035	84191484	5250.48	0.0383523	14891	0.928656	14660	0.984487	0.0246916
2107_ALC2	74_14	1200	1170	6338053	5417.14	0.0974741	1068	0.912821	1062	0.994382	0.0018289
2107_ALC2	74_15	21226	20922	109346251	5226.38	0.0336963	19349	0.924816	19093	0.986769	0.0322483
2107_ALC2	74_16	838	825	4610749	5588.79	0.061244	762	0.923636	758	0.994751	0.0014164
2107_ALC2	74_17	36833	36261	212024413	5847.18	0.0319044	33869	0.934034	33328	0.984027	0.0614215
2107_ALC2	74_18	30569	30120	176242574	5851.35	0.033605	27648	0.917928	27163	0.982458	0.050581
2107_ALC2	74_19	21484	21173	120955186	5712.71	0.0345777	19429	0.917631	19169	0.986618	0.0353683
2107_ALC2	74_2	19862	19553	111845901	5720.14	0.0344425	18199	0.930752	17999	0.98901	0.0332938
2107_ALC2	74_20	12344	12155	65827675	5415.69	0.042194	11235	0.924311	11107	0.988607	0.0196165
2107_ALC2	74_21	19807	19505	111799621	5731.84	0.0371071	18068	0.926327	17825	0.986551	0.0326271
2107_ALC2	74_22	11515	11362	61687402	5429.27	0.0344558	10286	0.905298	10158	0.987556	0.0179506
2107_ALC2	74_23	1071	1056	5910789	5597.34	0.0588717	981	0.928977	973	0.991845	0.00176396
2107_ALC2	74_24	1262	1247	6337583	5082.26	0.0505148	1168	0.936648	1153	0.987158	0.00192463
2107_ALC2	74_25	33730	33206	190054551	5723.5	0.0359204	30918	0.931097	30424	0.984022	0.054786
2107_ALC2	74_26	27101	26668	159595134	5984.52	0.0335842	24997	0.937341	24539	0.981678	0.0465935
2107_ALC2	74_27	15670	15432	86716186	5619.24	0.0358253	14637	0.948484	14425	0.985516	0.0259716
2107_ALC2	74_28	5824	5729	31593375	5514.64	0.0402906	5325	0.929482	5281	0.991737	0.00962762
2107_ALC2	74_29	24294	23908	132841724	5556.37	0.0338318	21708	0.907981	21374	0.984614	0.038328
2107_ALC2	74_3	9723	9565	51812882	5416.92	0.038432	8735	0.913225	8665	0.991986	0.0154173
2107_ALC2	74_30	11489	11287	54864208	4860.83	0.0404368	10225	0.905909	10102	0.987971	0.015976
2107_ALC2	74_31	7163	7047	35945750	5100.86	0.0412501	6458	0.916418	6395	0.990245	0.0107259
2107_ALC2	74_32	516	513	3142262	6125.27	0.0620293	468	0.912281	464	0.991453	0.000945056
2107_ALC2	74_33	19225	18920	110182333	5823.59	0.0355929	17492	0.924524	17296	0.988795	0.0325754
2107_ALC2	74_34	15949	15711	89506715	5697.07	0.0364898	14634	0.931449	14456	0.987837	0.0268695
2107_ALC2	74_35	19929	19644	109725180	5585.68	0.0335337	18109	0.921859	17875	0.987078	0.0324687
2107_ALC2	74_36	6243	6145	30902515	5028.89	0.0496189	5613	0.913426	5570	0.992339	0.00920524
2107_ALC2	74_37	10560	10416	56722399	5445.7	0.0377396	9680	0.929339	9570	0.988636	0.0169544
2107_ALC2	74_38	11839	11662	63357884	5432.85	0.0372564	10891	0.933888	10764	0.988339	0.0189273
2107_ALC2	74_39	18001	17744	100139629	5643.58	0.0326181	16691	0.940656	16474	0.986999	0.0301905
2107_ALC2	74_4	5148	5069	25554900	5041.41	0.0409918	4471	0.882028	4434	0.991724	0.00740756
2107_ALC2	74_40	374	367	2064123	5624.31	0.117658	316	0.861035	313	0.990506	0.000564415
2107_ALC2	74_41	19380	19102	112866127	5908.6	0.0315602	17498	0.91603	17268	0.986856	0.0330407
2107_ALC2	74_42	5792	5698	31295828	5492.42	0.0363914	5180	0.909091	5123	0.988996	0.00923921
2107_ALC2	74_43	15558	15318	81493011	5320.08	0.0364754	13886	0.906515	13691	0.985957	0.0236313
2107_ALC2	74_44	21642	21318	119406654	5601.21	0.0328024	19711	0.924618	19494	0.988991	0.035738
2107_ALC2	74_45	17242	16959	96773264	5706.31	0.0359221	15620	0.921045	15407	0.986364	0.0284226
2107_ALC2	74_46	19885	19574	108076959	5521.45	0.0376013	18137	0.926586	17887	0.986216	0.0320093
2107_ALC2	74_47	28825	28424	159124906	5598.26	0.0333397	26566	0.934633	26173	0.985207	0.0466938
2107_ALC2	74_48	797	791	4634074	5858.5	0.0940206	727	0.91909	725	0.997249	0.00141096
2107_ALC2	74_5	12974	12777	70538569	5520.75	0.0387944	11798	0.923378	11649	0.987371	0.0208453
2107_ALC2	74_6	2312	2277	11117185	4882.38	0.0460389	2080	0.913483	2074	0.997115	0.00335082
2107_ALC2	74_7	358	355	2086337	5877.01	0.112285	319	0.898592	318	0.996865	0.00058735
2107_ALC2	74_8	152	150	958646	6390.97	0.10281	134	0.893333	134	1	0.000275177
2107_ALC2	74_9	23419	23059	135838427	5890.91	0.0328513	21546	0.934386	21245	0.98603	0.0404334
2107_ALC2	75_1	20202	19862	110915335	5584.3	0.0397347	19007	0.956953	18633	0.980323	0.0328726
2107_ALC2	75_10	50312	49538	252687815	5100.89	0.0370268	47377	0.956377	46053	0.972054	0.0713727
2107_ALC2	75_11	30848	30379	173860839	5723.06	0.0336039	28902	0.951381	28111	0.972632	0.0500977
2107_ALC2	75_12	31381	30903	160901781	5206.67	0.0372561	29415	0.951849	28422	0.966242	0.0457203
2107_ALC2	75_13	31210	30805	159611187	5181.34	0.0345452	29373	0.953514	28403	0.966976	0.0445777
2107_ALC2	75_14	75972	74822	410238214	5482.86	0.0308421	70751	0.945591	68219	0.964213	0.110554
2107_ALC2	75_15	8229	8107	38094564	4698.97	0.0404386	7727	0.953127	7508	0.971658	0.0110817
2107_ALC2	75_16	451	450	2929368	6509.71	0.0726321	425	0.944444	424	0.997647	0.000928553
2107_ALC2	75_17	34715	34165	194276492	5686.42	0.0335033	32987	0.96552	31851	0.965562	0.0550352
2107_ALC2	75_18	629	625	4621463	7394.34	0.1354	566	0.9056	566	1	0.00128436
2107_ALC2	75_19	616	609	4390489	7209.34	0.139959	544	0.893268	544	1	0.00123758
2107_ALC2	75_2	33376	32792	180024242	5489.88	0.0364532	31260	0.953281	30583	0.978343	0.0521945
2107_ALC2	75_20	61470	60481	335322217	5544.26	0.0344973	57700	0.954019	55611	0.963795	0.0911704
2107_ALC2	75_21	34235	33711	168027851	4984.36	0.0394784	31617	0.937884	30653	0.96951	0.0465247
2107_ALC2	75_22	434	432	2836593	6566.19	0.109193	401	0.928241	401	1	0.000835859
2107_ALC2	75_23	397	390	2596638	6658.05	0.121218	347	0.889744	347	1	0.000729828
2107_ALC2	75_24	355	346	2130814	6158.42	0.0840338	329	0.950867	329	1	0.000683967
2107_ALC2	75_25	71778	70708	380555371	5382.07	0.0335803	66913	0.946329	64367	0.961951	0.102646
2107_ALC2	75_26	622	612	4714292	7703.09	0.147546	530	0.866013	530	1	0.00121152
2107_ALC2	75_27	721	715	5180131	7244.94	0.130887	666	0.931469	666	1	0.00151306
2107_ALC2	75_28	555	548	3927228	7166.47	0.107063	502	0.916058	501	0.998008	0.00112396
2107_ALC2	75_29	728	722	4925657	6822.24	0.10158	664	0.919668	664	1	0.00145193
2107_ALC2	75_3	506	501	3496406	6978.85	0.116431	440	0.878244	440	1	0.00091901
2107_ALC2	75_30	43505	42880	210890358	4918.15	0.0352294	40352	0.941045	39143	0.970039	0.0587116
2107_ALC2	75_31	4758	4677	22660102	4845.01	0.0493905	4475	0.95681	4359	0.974078	0.00663434
2107_ALC2	75_32	302	297	2082539	7011.92	0.100228	272	0.915825	272	1	0.000615325
2107_ALC2	75_33	555	555	4307493	7761.25	0.156353	490	0.882883	490	1	0.00113598
2107_ALC2	75_34	32981	32442	183282639	5649.55	0.0328618	31297	0.964706	30498	0.97447	0.0535172
2107_ALC2	75_35	261	261	1940362	7434.34	0.181469	226	0.8659	226	1	0.00050706
2107_ALC2	75_36	63964	63097	330329082	5235.26	0.03319	60152	0.953326	58466	0.971971	0.092888
2107_ALC2	75_37	471	465	3200113	6881.96	0.132913	432	0.929032	432	1	0.000976093
2107_ALC2	75_38	414	408	2914099	7142.4	0.171078	360	0.882353	360	1	0.000790897
2107_ALC2	75_39	379	368	2557673	6950.2	0.120585	339	0.921196	338	0.99705	0.000747928
2107_ALC2	75_4	413	410	2957559	7213.56	0.119993	361	0.880488	361	1	0.000739566
2107_ALC2	75_40	185	183	1266036	6918.23	0.13778	174	0.95082	174	1	0.000378505
2107_ALC2	75_41	1052	1039	7128020	6860.46	0.0902261	936	0.900866	933	0.996795	0.00206661
2107_ALC2	75_42	272	271	2013850	7431.18	0.18084	230	0.848708	230	1	0.000506114
2107_ALC2	75_43	331	328	2356220	7183.6	0.189863	288	0.878049	288	1	0.000628143
2107_ALC2	75_44	555	542	3882381	7163.06	0.127778	482	0.889299	482	1	0.00106893
2107_ALC2	75_45	617	611	4038926	6610.35	0.122707	551	0.9018	551	1	0.0011606
2107_ALC2	75_46	58733	57898	268929973	4644.89	0.0387009	55254	0.954333	53582	0.96974	0.0752882
2107_ALC2	75_47	45135	44454	220258792	4954.76	0.0352184	41994	0.944662	40616	0.967186	0.0612903
2107_ALC2	75_48	1126	1106	6978133	6309.34	0.0746097	1061	0.959313	1058	0.997172	0.00227106
2107_ALC2	75_5	36480	35893	192836274	5372.53	0.036242	33669	0.938038	32623	0.968933	0.0531889
2107_ALC2	75_6	149	146	1110486	7606.07	0.171066	126	0.863014	126	1	0.000286247
2107_ALC2	75_7	217	216	1575494	7293.95	0.112792	185	0.856481	185	1	0.000409527
2107_ALC2	75_8	40692	40083	220844456	5509.68	0.0311307	38223	0.953596	37368	0.977631	0.0644144
2107_ALC2	75_9	456	453	3493640	7712.23	0.190902	392	0.865342	392	1	0.000950577
2107_ALC2	76_1	16692	16448	97539685	5930.19	0.033607	15911	0.967352	15577	0.979008	0.0295765
2107_ALC2	76_10	577	568	4067247	7160.65	0.138135	490	0.862676	490	1	0.00105964
2107_ALC2	76_11	35388	34882	189353477	5428.4	0.032039	33592	0.963018	32711	0.973774	0.0547049
2107_ALC2	76_12	2161	2124	10465164	4927.1	0.0809952	1974	0.929379	1928	0.976697	0.00286762
2107_ALC2	76_13	29232	28833	141899509	4921.43	0.0350076	26944	0.934485	25932	0.962441	0.038089
2107_ALC2	76_14	4898	4827	24893250	5157.09	0.0426563	4623	0.957738	4485	0.970149	0.00714047
2107_ALC2	76_15	404	398	2583564	6491.37	0.093768	369	0.927136	369	1	0.000802177
2107_ALC2	76_16	24462	24120	115848590	4803.01	0.0353263	22291	0.924171	21523	0.965547	0.0311014
2107_ALC2	76_17	507	499	3385664	6784.9	0.10992	453	0.907816	453	1	0.000999535
2107_ALC2	76_18	38224	37713	219128190	5810.42	0.0311607	35881	0.951423	34430	0.959561	0.0590346
2107_ALC2	76_19	505	495	3340062	6747.6	0.117677	453	0.915152	453	1	0.00094646
2107_ALC2	76_2	430	424	3314480	7817.17	0.137873	371	0.875	371	1	0.00091881
2107_ALC2	76_20	624	614	4256480	6932.38	0.127097	532	0.86645	532	1	0.00114477
2107_ALC2	76_21	46663	45957	238726683	5194.57	0.0340219	43899	0.955219	42327	0.964191	0.0654863
2107_ALC2	76_22	58807	58003	274081444	4725.3	0.0352373	54187	0.93421	52298	0.965139	0.0738893
2107_ALC2	76_23	451	448	2832607	6322.78	0.0836842	412	0.919643	412	1	0.000855681
2107_ALC2	76_24	313	310	1885848	6083.38	0.055033	293	0.945161	293	1	0.000598722
2107_ALC2	76_25	600	592	4244999	7170.61	0.141792	515	0.869932	515	1	0.00115208
2107_ALC2	76_26	538	527	3769539	7152.83	0.127211	454	0.86148	453	0.997797	0.00096451
2107_ALC2	76_27	33862	33413	185210279	5543.06	0.0308175	32231	0.964625	31240	0.969253	0.0530864
2107_ALC2	76_28	32519	32067	168702209	5260.93	0.0334236	30412	0.948389	29414	0.967184	0.0471806
2107_ALC2	76_29	3017	2984	13320755	4464.06	0.0550544	2746	0.920241	2679	0.975601	0.00366937
2107_ALC2	76_3	408	403	2953439	7328.63	0.112877	359	0.890819	359	1	0.000779093
2107_ALC2	76_30	35515	35012	178567653	5100.18	0.0327684	33597	0.959585	32562	0.969194	0.0510311
2107_ALC2	76_31	63735	62841	359046155	5713.57	0.0308779	60665	0.965373	58583	0.96568	0.100427
2107_ALC2	76_32	44801	44167	210619977	4768.72	0.0351796	42028	0.95157	40534	0.964452	0.0568088
2107_ALC2	76_33	38096	37522	216126343	5759.99	0.032139	35656	0.950269	34437	0.965812	0.0599467
2107_ALC2	76_34	410	401	2824724	7044.2	0.109387	329	0.820449	329	1	0.000714216
2107_ALC2	76_35	24539	24171	127710322	5283.62	0.0335408	23061	0.954077	22506	0.975933	0.0373815
2107_ALC2	76_36	458	452	3093441	6843.9	0.149865	404	0.893805	404	1	0.000883003
2107_ALC2	76_37	372	368	2513196	6829.34	0.106161	334	0.907609	334	1	0.000745177
2107_ALC2	76_38	36094	35621	180851835	5077.11	0.0334591	33840	0.950001	32924	0.972931	0.0511883
2107_ALC2	76_39	17631	17381	92618352	5328.71	0.0326984	16281	0.936713	15797	0.970272	0.0262715
2107_ALC2	76_4	373	362	2581155	7130.26	0.130328	308	0.850829	308	1	0.000645635
2107_ALC2	76_40	230	228	1451898	6367.97	0.129631	205	0.899123	205	1	0.000414446
2107_ALC2	76_41	440	435	3044102	6997.94	0.117657	378	0.868966	378	1	0.000825924
2107_ALC2	76_42	203	201	1375513	6843.35	0.157625	172	0.855721	172	1	0.000367504
2107_ALC2	76_43	26429	26025	135545221	5208.27	0.0345984	24750	0.951009	24012	0.970182	0.0390052
2107_ALC2	76_44	3512	3452	13043543	3778.55	0.0677416	3201	0.927289	3130	0.977819	0.00371417
2107_ALC2	76_45	525	521	3516364	6749.26	0.124631	475	0.911708	475	1	0.00105013
2107_ALC2	76_46	28755	28339	151386959	5342	0.035068	26952	0.951057	26116	0.968982	0.0425022
2107_ALC2	76_47	453	445	2877443	6466.16	0.11567	407	0.914607	407	1	0.000854063
2107_ALC2	76_48	6325	6233	30296642	4860.68	0.0418635	5929	0.951227	5720	0.96475	0.00853365
2107_ALC2	76_5	3828	3695	19628337	5312.13	0.0569728	2809	0.760217	2804	0.99822	0.0050003
2107_ALC2	76_6	18823	18548	95944453	5172.77	0.0329931	17283	0.931799	16967	0.981716	0.0281998
2107_ALC2	76_7	3177	3124	13753946	4402.67	0.0513821	2975	0.952305	2931	0.98521	0.00415017
2107_ALC2	76_8	101	96	665315	6930.36	0.148499	87	0.90625	87	1	0.0002057
2107_ALC2	76_9	313	309	2403277	7777.6	0.165391	260	0.841424	260	1	0.000624749
2107_ALC2	89_1	13014	12771	72536923	5679.82	0.0387421	11550	0.904393	11441	0.990563	0.021298
2107_ALC2	89_10	15548	15294	86495769	5655.54	0.03742	13702	0.895907	13519	0.986644	0.0247439
2107_ALC2	89_11	22953	22583	129743731	5745.19	0.0346914	20527	0.908958	20221	0.985093	0.0372394
2107_ALC2	89_12	12728	12522	65571785	5236.53	0.0405575	11551	0.922456	11408	0.98762	0.0192637
2107_ALC2	89_13	11209	11048	56458026	5110.25	0.0393956	10417	0.942886	10248	0.983777	0.0167881
2107_ALC2	89_14	9259	9105	45633045	5011.87	0.0398439	8499	0.933443	8373	0.985175	0.0135933
2107_ALC2	89_15	7571	7449	35440875	4757.8	0.0430846	6668	0.895154	6581	0.986953	0.0101622
2107_ALC2	89_16	9289	9159	43077301	4703.28	0.0392601	8386	0.915602	8268	0.985929	0.0127366
2107_ALC2	89_17	34781	34256	188395114	5499.62	0.033122	31001	0.90498	30433	0.981678	0.0529642
2107_ALC2	89_18	23799	23420	132419556	5654.12	0.035748	21327	0.910632	20977	0.983589	0.0378417
2107_ALC2	89_19	23858	23524	131683820	5597.85	0.0335352	21561	0.916553	21259	0.985993	0.0383367
2107_ALC2	89_2	17352	17088	96369418	5639.6	0.0371928	15399	0.901159	15234	0.989285	0.0280064
2107_ALC2	89_20	15000	14758	77953254	5282.1	0.0400078	13549	0.918078	13340	0.984575	0.0225288
2107_ALC2	89_21	10450	10279	52933202	5149.65	0.0438725	9401	0.914583	9284	0.987555	0.0153889
2107_ALC2	89_22	7728	7627	35273497	4624.82	0.0387356	6895	0.904025	6794	0.985352	0.0100807
2107_ALC2	89_23	17971	17694	88454954	4999.15	0.0353514	16393	0.926472	16180	0.987007	0.0260111
2107_ALC2	89_24	2844	2786	12846268	4611.01	0.0409636	2496	0.895908	2463	0.986779	0.00368224
2107_ALC2	89_25	29808	29330	167915358	5725.04	0.0341611	26412	0.900511	25985	0.983833	0.0472346
2107_ALC2	89_26	30026	29581	176284781	5959.39	0.0331858	27928	0.94412	27543	0.986215	0.0519807
2107_ALC2	89_27	10616	10446	52602094	5035.62	0.0422525	9605	0.919491	9491	0.988131	0.0155104
2107_ALC2	89_28	14934	14696	82208656	5593.95	0.0342678	13693	0.93175	13510	0.986636	0.0244312
2107_ALC2	89_29	20048	19708	105258240	5340.89	0.0350061	17988	0.912726	17748	0.986658	0.0305832
2107_ALC2	89_3	14231	14008	77329710	5520.4	0.0347171	13060	0.932324	12920	0.98928	0.0232945
2107_ALC2	89_30	10887	10721	53629417	5002.28	0.0409956	10036	0.936107	9927	0.989139	0.0161168
2107_ALC2	89_31	9649	9494	46070415	4852.58	0.0386722	8649	0.910996	8546	0.988091	0.0135227
2107_ALC2	89_32	1684	1661	7628978	4593	0.0654835	1456	0.87658	1443	0.991071	0.00216205
2107_ALC2	89_33	24945	24578	143262821	5828.9	0.0338247	22731	0.924851	22382	0.984647	0.0416562
2107_ALC2	89_34	9643	9487	53940564	5685.73	0.037139	8740	0.921261	8643	0.988902	0.0159715
2107_ALC2	89_35	20281	19951	108592770	5442.97	0.0340813	18560	0.930279	18314	0.986746	0.0322629
2107_ALC2	89_36	453	443	3032140	6844.56	0.155357	385	0.869074	385	1	0.00086204
2107_ALC2	89_37	24894	24541	136123438	5546.78	0.0324344	22155	0.902775	21841	0.985827	0.0390567
2107_ALC2	89_38	9596	9449	48781151	5162.57	0.0379725	8538	0.903588	8432	0.987585	0.0141199
2107_ALC2	89_39	945	928	4643298	5003.55	0.0714121	845	0.91056	840	0.994083	0.0013845
2107_ALC2	89_4	395	387	2591932	6697.5	0.158081	318	0.821705	318	1	0.000655864
2107_ALC2	89_40	1356	1325	6341626	4786.13	0.0623237	1188	0.896604	1180	0.993266	0.00181647
2107_ALC2	89_41	22721	22382	128086732	5722.76	0.0324946	20444	0.913413	20152	0.985717	0.0371933
2107_ALC2	89_42	23137	22808	126638668	5552.38	0.0313285	20992	0.920379	20754	0.988662	0.0374366
2107_ALC2	89_43	23509	23155	120312687	5195.97	0.0350653	21483	0.927791	21209	0.987246	0.0355317
2107_ALC2	89_44	37922	37320	198329348	5314.29	0.0331202	33714	0.903376	33171	0.983894	0.0556882
2107_ALC2	89_45	14022	13812	70578513	5109.94	0.0391251	12868	0.931654	12721	0.988576	0.0210418
2107_ALC2	89_46	14478	14267	72710532	5096.41	0.0403286	13465	0.943786	13311	0.988563	0.0219139
2107_ALC2	89_47	2890	2855	13094371	4586.47	0.0530414	2569	0.899825	2539	0.988322	0.00376249
2107_ALC2	89_48	1635	1600	7913171	4945.73	0.0710373	1491	0.931875	1473	0.987928	0.00240451
2107_ALC2	89_5	8841	8695	42732377	4914.59	0.0468383	7814	0.898677	7720	0.98797	0.0123124
2107_ALC2	89_6	2806	2771	14056158	5072.59	0.0424122	2550	0.920245	2533	0.993333	0.00427874
2107_ALC2	89_7	883	872	4167940	4779.75	0.0585088	771	0.884174	766	0.993515	0.00117264
2107_ALC2	89_8	1778	1753	8224046	4691.41	0.0463425	1582	0.902453	1572	0.993679	0.00244987
2107_ALC2	89_9	27276	26853	158071515	5886.55	0.0315856	24267	0.903698	23962	0.987431	0.0453249
2107_ALC2	90_1	14916	14717	85207261	5789.72	0.0310587	13604	0.924373	13509	0.993017	0.025964
2107_ALC2	90_10	13819	13622	78629463	5772.24	0.0307317	12509	0.918294	12385	0.990087	0.0235594
2107_ALC2	90_11	11037	10891	62654270	5752.85	0.0327861	10307	0.946378	10206	0.990201	0.0193345
2107_ALC2	90_12	30314	29925	158159351	5285.19	0.0296608	27321	0.912982	27003	0.988361	0.0462034
2107_ALC2	90_13	4986	4918	25812058	5248.49	0.0360585	4624	0.94022	4586	0.991782	0.00795602
2107_ALC2	90_14	5594	5509	27689186	5026.17	0.0352734	5125	0.930296	5074	0.990049	0.00836892
2107_ALC2	90_15	4744	4678	22836978	4881.78	0.0339447	4378	0.93587	4332	0.989493	0.00701067
2107_ALC2	90_16	1607	1582	7492495	4736.09	0.045133	1408	0.890013	1398	0.992898	0.0021856
2107_ALC2	90_17	22106	21849	125464681	5742.35	0.0280124	20405	0.93391	20181	0.989022	0.037501
2107_ALC2	90_18	22244	21942	126235605	5753.15	0.0304149	20243	0.922569	19998	0.987897	0.0373783
2107_ALC2	90_19	9308	9173	50405992	5495.04	0.0327529	8417	0.917584	8293	0.985268	0.0150536
2107_ALC2	90_2	13440	13251	78027526	5888.43	0.0292668	12332	0.930647	12233	0.991972	0.0237665
2107_ALC2	90_20	369	362	2583305	7136.2	0.128625	318	0.878453	318	1	0.000687726
2107_ALC2	90_21	6957	6866	34783546	5066.06	0.0361726	6235	0.908098	6172	0.989896	0.0102461
2107_ALC2	90_22	9021	8914	44835757	5029.81	0.0330511	8156	0.914965	8075	0.990069	0.0133354
2107_ALC2	90_23	8335	8228	38483106	4677.09	0.0355754	7529	0.915046	7456	0.990304	0.0115398
2107_ALC2	90_24	410	404	1995847	4940.22	0.0394131	366	0.905941	365	0.997268	0.00059209
2107_ALC2	90_25	12761	12623	75365535	5970.49	0.0313128	11706	0.927355	11533	0.985221	0.0226073
2107_ALC2	90_26	28810	28430	170794119	6007.53	0.0285363	26501	0.932149	26166	0.987359	0.050821
2107_ALC2	90_27	17717	17497	99344588	5677.81	0.0305497	16094	0.919815	15910	0.988567	0.0295374
2107_ALC2	90_28	12337	12175	59111711	4855.17	0.0356701	10854	0.891499	10735	0.989036	0.0169461
2107_ALC2	90_29	6407	6328	30802082	4867.59	0.0381503	5823	0.920196	5756	0.988494	0.00913096
2107_ALC2	90_3	3798	3738	19074737	5102.93	0.0408578	3447	0.922151	3430	0.995068	0.00577375
2107_ALC2	90_30	1937	1908	9829436	5151.7	0.0471307	1740	0.91195	1721	0.98908	0.00291393
2107_ALC2	90_31	3943	3890	19486125	5009.29	0.0377009	3508	0.901799	3480	0.992018	0.00574739
2107_ALC2	90_32	1003	989	4650217	4701.94	0.0509362	920	0.930233	910	0.98913	0.00141268
2107_ALC2	90_33	14831	14640	86661568	5919.51	0.0320431	13407	0.915779	13243	0.987768	0.0256252
2107_ALC2	90_34	6656	6564	32677969	4978.36	0.0406386	5945	0.905698	5907	0.993608	0.00974873
2107_ALC2	90_35	17397	17156	90602379	5281.09	0.0295766	15433	0.899569	15275	0.989762	0.0265208
2107_ALC2	90_36	659	644	3407185	5290.66	0.0861261	585	0.908385	578	0.988034	0.00101134
2107_ALC2	90_37	6627	6553	34559253	5273.81	0.0346709	6151	0.938654	6087	0.989595	0.0106857
2107_ALC2	90_38	16600	16398	98161850	5986.21	0.0278496	15109	0.921393	14953	0.989675	0.0293013
2107_ALC2	90_39	8207	8097	41018049	5065.83	0.0347049	7458	0.921082	7393	0.991285	0.0123524
2107_ALC2	90_4	9453	9314	50552408	5427.57	0.033474	8816	0.946532	8732	0.990472	0.0157687
2107_ALC2	90_40	2447	2419	11346678	4690.65	0.0438738	2202	0.910294	2187	0.993188	0.00340648
2107_ALC2	90_41	17631	17397	98612128	5668.34	0.0299785	15712	0.903144	15545	0.989371	0.0290093
2107_ALC2	90_42	12484	12300	67976528	5526.55	0.0305143	11012	0.895285	10911	0.990828	0.0199851
2107_ALC2	90_43	169	167	1122114	6719.25	0.148225	148	0.886228	148	1	0.000314434
2107_ALC2	90_44	296	293	2010428	6861.53	0.108578	256	0.87372	256	1	0.000562065
2107_ALC2	90_45	5838	5772	30831636	5341.59	0.0418525	5285	0.915627	5238	0.991107	0.00927029
2107_ALC2	90_46	4300	4247	21066337	4960.29	0.0441121	3929	0.925124	3894	0.991092	0.00635679
2107_ALC2	90_47	14308	14121	82065663	5811.6	0.0294123	13023	0.922243	12869	0.988175	0.0245806
2107_ALC2	90_48	12780	12621	65132724	5160.66	0.0318883	11681	0.925521	11567	0.990241	0.0196031
2107_ALC2	90_5	9105	8972	42977224	4790.15	0.0389432	8038	0.895898	7936	0.98731	0.0124491
2107_ALC2	90_6	3314	3267	15098454	4621.5	0.0375474	2895	0.886134	2871	0.99171	0.00439809
2107_ALC2	90_7	964	958	4320745	4510.17	0.0463595	862	0.899791	856	0.993039	0.00128693
2107_ALC2	90_8	2757	2717	13723464	5050.96	0.0343375	2542	0.935591	2525	0.993312	0.0042887
2107_ALC2	90_9	28192	27795	158874917	5715.95	0.0297918	25081	0.902357	24835	0.990192	0.0462363
2107_ALC2	91_1	11559	11388	64944803	5702.92	0.0345178	10676	0.937478	10602	0.993069	0.0199455
2107_ALC2	91_10	15267	15059	85919028	5705.49	0.032334	13863	0.920579	13714	0.989252	0.0255619
2107_ALC2	91_11	13435	13241	74667687	5639.13	0.0303352	12160	0.91836	12037	0.989885	0.0222064
2107_ALC2	91_12	8985	8829	45058862	5103.51	0.0383076	8154	0.923547	8062	0.988717	0.0134709
2107_ALC2	91_13	17724	17508	99483612	5682.18	0.030356	16274	0.929518	16043	0.985806	0.0296102
2107_ALC2	91_14	1209	1190	5902457	4960.05	0.0588919	1061	0.891597	1055	0.994345	0.00172043
2107_ALC2	91_15	2368	2338	11404262	4877.79	0.0367151	2066	0.883661	2043	0.988867	0.00332093
2107_ALC2	91_16	2171	2143	10129618	4726.84	0.0402538	1974	0.921139	1954	0.989868	0.00307515
2107_ALC2	91_17	20552	20261	113254232	5589.77	0.0308322	18937	0.934653	18679	0.986376	0.0337286
2107_ALC2	91_18	16683	16436	94519449	5750.76	0.0316509	15531	0.944938	15308	0.985642	0.0284004
2107_ALC2	91_19	10565	10397	60275133	5797.36	0.0313742	9692	0.932192	9595	0.989992	0.0183383
2107_ALC2	91_2	13467	13292	77366646	5820.54	0.0311836	12352	0.929281	12268	0.993199	0.0234569
2107_ALC2	91_20	14098	13871	76863576	5541.31	0.035443	12845	0.926033	12686	0.987622	0.0227745
2107_ALC2	91_21	20174	19910	113360357	5693.64	0.0310749	18751	0.941788	18549	0.989227	0.03432
2107_ALC2	91_22	14913	14682	76123713	5184.83	0.0319008	13616	0.927394	13469	0.989204	0.0227387
2107_ALC2	91_23	10679	10525	52494637	4987.61	0.0324429	9780	0.929216	9686	0.990389	0.0158128
2107_ALC2	91_24	2023	1985	9283210	4676.68	0.0353934	1750	0.881612	1737	0.992571	0.00272164
2107_ALC2	91_25	17699	17443	105650882	6056.92	0.0304856	15869	0.909763	15622	0.984435	0.0306378
2107_ALC2	91_26	20019	19746	115736919	5861.28	0.0304701	17977	0.910412	17740	0.986816	0.033774
2107_ALC2	91_27	22936	22635	131237098	5797.97	0.02968	20965	0.92622	20703	0.987503	0.0388524
2107_ALC2	91_28	9942	9792	49716526	5077.26	0.0360612	9060	0.925245	8974	0.990508	0.0150242
2107_ALC2	91_29	18780	18516	102924513	5558.68	0.0303121	17208	0.929358	17018	0.988959	0.0307992
2107_ALC2	91_3	11324	11170	63654124	5698.67	0.030053	10481	0.938317	10393	0.991604	0.0193731
2107_ALC2	91_30	6136	6035	29951325	4962.94	0.0382231	5455	0.903894	5411	0.991934	0.00879757
2107_ALC2	91_31	15285	15063	86094528	5715.63	0.0294694	14200	0.942707	14036	0.988451	0.0262975
2107_ALC2	91_32	1376	1354	6044482	4464.17	0.0507308	1211	0.894387	1206	0.995871	0.00181581
2107_ALC2	91_33	17540	17316	105393396	6086.47	0.0299972	16210	0.936128	16008	0.987539	0.0316515
2107_ALC2	91_34	7846	7734	40987988	5299.71	0.0336409	7036	0.909749	6981	0.992183	0.0122582
2107_ALC2	91_35	5241	5153	26855556	5211.64	0.0358981	4673	0.90685	4634	0.991654	0.00796126
2107_ALC2	91_36	33536	33073	186787819	5647.74	0.0278146	29670	0.897106	29346	0.98908	0.0532827
2107_ALC2	91_37	11439	11294	63048292	5582.46	0.0332466	10506	0.930228	10403	0.990196	0.019116
2107_ALC2	91_38	8750	8646	45425749	5253.96	0.0352657	7903	0.914064	7838	0.991775	0.013546
2107_ALC2	91_39	646	634	3157773	4980.71	0.0728243	558	0.880126	554	0.992832	0.000931774
2107_ALC2	91_4	10951	10791	58012974	5376.05	0.0313873	9971	0.924011	9856	0.988467	0.0173957
2107_ALC2	91_40	1474	1453	6927490	4767.72	0.045117	1239	0.852719	1233	0.995157	0.00191658
2107_ALC2	91_41	16457	16230	95039037	5855.76	0.0288012	14547	0.896303	14402	0.990032	0.0275413
2107_ALC2	91_42	17316	17076	94883211	5556.52	0.0295465	15869	0.929316	15736	0.991619	0.0288631
2107_ALC2	91_43	11287	11122	54471692	4897.65	0.0341125	10036	0.902356	9940	0.990434	0.0159724
2107_ALC2	91_44	12967	12792	67254423	5257.54	0.0327623	11772	0.920263	11619	0.987003	0.019882
2107_ALC2	91_45	13259	13054	74066020	5673.82	0.0328864	12265	0.939559	12149	0.990542	0.0226567
2107_ALC2	91_46	11535	11376	59885042	5264.16	0.0347678	10670	0.93794	10568	0.99044	0.0182454
2107_ALC2	91_47	14948	14762	76121581	5156.59	0.0319108	13921	0.943029	13730	0.98628	0.0230544
2107_ALC2	91_48	3763	3710	17080433	4603.89	0.0435463	3286	0.885714	3253	0.989957	0.00494644
2107_ALC2	91_5	15044	14806	87894510	5936.41	0.0286664	13648	0.921788	13495	0.98879	0.0263436
2107_ALC2	91_6	2994	2942	14723585	5004.62	0.0354476	2717	0.923521	2701	0.994111	0.00444362
2107_ALC2	91_7	430	425	2213083	5207.25	0.0667543	379	0.891765	378	0.997361	0.000634501
2107_ALC2	91_8	650	642	2990682	4658.38	0.0479049	551	0.858255	547	0.99274	0.000838885
2107_ALC2	91_9	18006	17755	104555597	5888.8	0.0306799	16364	0.921656	16174	0.988389	0.0313026
2107_ALC2	92_1	13003	12786	74177239	5801.44	0.0377974	11560	0.904114	11454	0.99083	0.0217464
2107_ALC2	92_10	15100	14867	86866828	5842.93	0.0360532	13775	0.926549	13595	0.986933	0.0258092
2107_ALC2	92_11	28101	27657	153401833	5546.58	0.0328758	25807	0.933109	25434	0.985547	0.0450387
2107_ALC2	92_12	10880	10709	54383337	5078.28	0.0391806	9704	0.906154	9601	0.989386	0.0157011
2107_ALC2	92_13	15656	15430	75431557	4888.63	0.0380961	13789	0.893649	13562	0.983538	0.0212325
2107_ALC2	92_14	19676	19386	98070595	5058.84	0.0328874	17868	0.921696	17551	0.982259	0.0284576
2107_ALC2	92_15	15810	15577	78287587	5025.84	0.0356802	14544	0.933684	14337	0.985767	0.0231599
2107_ALC2	92_16	4420	4356	19632530	4507.01	0.0421483	3919	0.899679	3858	0.984435	0.00560093
2107_ALC2	92_17	30296	29890	173800184	5814.66	0.0306189	27734	0.927869	27273	0.983378	0.050366
2107_ALC2	92_18	26000	25629	146306269	5708.62	0.0355391	23881	0.931796	23451	0.981994	0.0423368
2107_ALC2	92_19	22639	22320	123614381	5538.28	0.0325901	20845	0.933916	20533	0.985032	0.0364515
2107_ALC2	92_2	26650	26243	153277254	5840.69	0.0324232	24091	0.917997	23827	0.989042	0.044844
2107_ALC2	92_20	17564	17290	88717078	5131.12	0.0390668	15952	0.922614	15683	0.983137	0.0255793
2107_ALC2	92_21	13049	12861	65167366	5067.05	0.0381837	11653	0.906073	11471	0.984382	0.0187519
2107_ALC2	92_22	12229	12047	62602723	5196.54	0.0342518	11158	0.926206	11005	0.986288	0.0185167
2107_ALC2	92_23	1800	1771	8133727	4592.73	0.0503915	1620	0.914737	1601	0.988272	0.0023568
2107_ALC2	92_24	2897	2849	13149148	4615.36	0.0416176	2551	0.895402	2511	0.98432	0.00375706
2107_ALC2	92_25	655	639	4498507	7039.92	0.149496	562	0.879499	562	1	0.00125202
2107_ALC2	92_26	26465	26119	154830931	5927.9	0.0324318	24358	0.932578	23973	0.984194	0.0450669
2107_ALC2	92_27	23070	22760	132319174	5813.67	0.0321058	21067	0.925615	20728	0.983908	0.038523
2107_ALC2	92_28	11682	11517	56272712	4886.06	0.0374401	10525	0.913866	10383	0.986508	0.0164063
2107_ALC2	92_29	26669	26290	145229952	5524.15	0.0316229	23882	0.908406	23478	0.983083	0.0413808
2107_ALC2	92_3	10441	10273	51250889	4988.89	0.039743	9348	0.909958	9258	0.990372	0.015027
2107_ALC2	92_30	14229	14002	73242296	5230.85	0.0360755	13243	0.945793	13078	0.987541	0.0223026
2107_ALC2	92_31	3817	3754	18116521	4825.92	0.0476007	3427	0.912893	3359	0.980158	0.00528037
2107_ALC2	92_32	5052	4979	22719734	4563.11	0.0442681	4406	0.884917	4344	0.985928	0.00635063
2107_ALC2	92_33	24790	24436	145290120	5945.74	0.0343154	22859	0.935464	22502	0.984383	0.0427221
2107_ALC2	92_34	23306	22977	133511092	5810.64	0.0329818	21186	0.922052	20961	0.98938	0.0392919
2107_ALC2	92_35	16804	16554	87165180	5265.51	0.0350984	15212	0.918932	15052	0.989482	0.0256045
2107_ALC2	92_36	18887	18634	96190537	5162.1	0.0362436	17114	0.918429	16884	0.986561	0.0281579
2107_ALC2	92_37	20047	19771	112508344	5690.57	0.0317288	18592	0.940367	18297	0.984133	0.0334656
2107_ALC2	92_38	9429	9301	49669291	5340.21	0.0362133	8678	0.933018	8564	0.986863	0.0147767
2107_ALC2	92_39	16650	16401	84616153	5159.21	0.0340744	15102	0.920798	14902	0.986757	0.0249501
2107_ALC2	92_4	11153	10985	54312961	4944.28	0.036986	9930	0.90396	9812	0.988117	0.0158153
2107_ALC2	92_40	1938	1915	8586249	4483.68	0.042979	1636	0.854308	1627	0.994499	0.00237302
2107_ALC2	92_41	26081	25698	147028452	5721.4	0.0331542	23079	0.898085	22790	0.987478	0.0419164
2107_ALC2	92_42	15144	14916	82009414	5498.08	0.033242	13654	0.915393	13511	0.989527	0.0242736
2107_ALC2	92_43	13319	13110	68375339	5215.51	0.038114	12089	0.922121	11921	0.986103	0.0201448
2107_ALC2	92_44	32129	31627	181697615	5745.02	0.0303336	28728	0.908338	28209	0.981934	0.0515105
2107_ALC2	92_45	25757	25375	143629111	5660.26	0.0322654	23076	0.909399	22745	0.985656	0.0411337
2107_ALC2	92_46	29254	28832	156324316	5421.9	0.0340824	26908	0.933269	26500	0.984837	0.0458602
2107_ALC2	92_47	5985	5891	32581523	5530.73	0.0391796	5454	0.925819	5379	0.986249	0.00969769
2107_ALC2	92_48	1469	1438	7464964	5191.21	0.0691966	1336	0.929068	1326	0.992515	0.00227014
2107_ALC2	92_5	26474	26080	147697926	5663.26	0.0329838	23752	0.910736	23424	0.986191	0.0426466
2107_ALC2	92_6	4175	4108	20098180	4892.45	0.0405664	3796	0.924051	3778	0.995258	0.00608581
2107_ALC2	92_7	5426	5343	25629034	4796.75	0.0421305	4893	0.915778	4862	0.993664	0.00769594
2107_ALC2	92_8	8272	8147	36873077	4525.97	0.03752	7477	0.917761	7406	0.990504	0.0109818
2107_ALC2	92_9	16872	16633	92635230	5569.36	0.0350783	14954	0.899056	14752	0.986492	0.026648
