# Supplementary material for: scNanoATAC-seq: a long-read single-cell ATAC sequencing method to detect chromatin accessibility and genetic variants simultaneously within an individual cell
Source: Cell Res. 2022 Oct 11;33(1):83–6. doi: 10.1038/s41422-022-00730-x (PMC9810643; doi:10.1038/s41422-022-00730-x)
Supplement: Supplementary file 4 — Supplementary information, Table S3 [file 41422_2022_730_MOESM4_ESM.xlsx]

## Sheet: scNanoATAC-seq_PCR_primers
The PCR primers used in scNanoATAC-seq
Inner Primer 1	CTACACGACGCTCTTCCGATCTAAGAAAGTTGTCGGTGTCTTTGTGTCGTCGGCAGCGTCAGAT
Inner Primer 2	CTACACGACGCTCTTCCGATCTTCGATTCCGTTTGTAGTCGTCTGTTCGTCGGCAGCGTCAGAT
Inner Primer 3	CTACACGACGCTCTTCCGATCTGAGTCTTGTGTCCCAGTTACCAGGTCGTCGGCAGCGTCAGAT
Inner Primer 4	CTACACGACGCTCTTCCGATCTTTCGGATTCTATCGTGTTTCCCTATCGTCGGCAGCGTCAGAT
Inner Primer 5	CTACACGACGCTCTTCCGATCTCTTGTCCAGGGTTTGTGTAACCTTTCGTCGGCAGCGTCAGAT
Inner Primer 6	CTACACGACGCTCTTCCGATCTTTCTCGCAAAGGCAGAAAGTAGTCTCGTCGGCAGCGTCAGAT
Inner Primer 7	CTACACGACGCTCTTCCGATCTGTGTTACCGTGGGAATGAATCCTTTCGTCGGCAGCGTCAGAT
Inner Primer 8	CTACACGACGCTCTTCCGATCTTTCAGGGAACAAACCAAGTTACGTTCGTCGGCAGCGTCAGAT
Inner Primer 9	CTACACGACGCTCTTCCGATCTAACTAGGCACAGCGAGTCTTGGTTTCGTCGGCAGCGTCAGAT
Inner Primer 10	CTACACGACGCTCTTCCGATCTAAGCGTTGAAACCTTTGTCCTCTCTCGTCGGCAGCGTCAGAT
Inner Primer 11	CTACACGACGCTCTTCCGATCTGTTTCATCTATCGGAGGGAATGGATCGTCGGCAGCGTCAGAT
Inner Primer 12	CTACACGACGCTCTTCCGATCTCAGGTAGAAAGAAGCAGAATCGGATCGTCGGCAGCGTCAGAT
Inner Primer 13	CTACACGACGCTCTTCCGATCTAGAACGACTTCCATACTCGTGTGATCGTCGGCAGCGTCAGAT
Inner Primer 14	CTACACGACGCTCTTCCGATCTAACGAGTCTCTTGGGACCCATAGATCGTCGGCAGCGTCAGAT
Inner Primer 15	CTACACGACGCTCTTCCGATCTAGGTCTACCTCGCTAACACCACTGTCGTCGGCAGCGTCAGAT
Inner Primer 16	CTACACGACGCTCTTCCGATCTCGTCAACTGACAGTGGTTCGTACTTCGTCGGCAGCGTCAGAT
Inner Primer 17	CTACACGACGCTCTTCCGATCTACCCTCCAGGAAAGTACCTCTGATTCGTCGGCAGCGTCAGAT
Inner Primer 18	CTACACGACGCTCTTCCGATCTCCAAACCCAACAACCTAGATAGGCTCGTCGGCAGCGTCAGAT
Inner Primer 19	CTACACGACGCTCTTCCGATCTGTTCCTCGTGCAGTGTCAAGAGATTCGTCGGCAGCGTCAGAT
Inner Primer 20	CTACACGACGCTCTTCCGATCTTTGCGTCCTGTTACGAGAACTCATTCGTCGGCAGCGTCAGAT
Inner Primer 21	CTACACGACGCTCTTCCGATCTGAGCCTCTCATTGTCCGTTCTCTATCGTCGGCAGCGTCAGAT
Inner Primer 22	CTACACGACGCTCTTCCGATCTACCACTGCCATGTATCAAAGTACGTCGTCGGCAGCGTCAGAT
Inner Primer 23	CTACACGACGCTCTTCCGATCTCTTACTACCCAGTGAACCTCCTCGTCGTCGGCAGCGTCAGAT
Inner Primer 24	CTACACGACGCTCTTCCGATCTGCATAGTTCTGCATGATGGGTTAGTCGTCGGCAGCGTCAGAT
Inner Primer 25	CTACACGACGCTCTTCCGATCTGTAAGTTGGGTATGCAACGCAATGTCGTCGGCAGCGTCAGAT
Inner Primer 26	CTACACGACGCTCTTCCGATCTCATACAGCGACTACGCATTCTCATTCGTCGGCAGCGTCAGAT
Inner Primer 27	CTACACGACGCTCTTCCGATCTCGACGGTTAGATTCACCTCTTACATCGTCGGCAGCGTCAGAT
Inner Primer 28	CTACACGACGCTCTTCCGATCTTGAAACCTAAGAAGGCACCGTATCTCGTCGGCAGCGTCAGAT
Inner Primer 29	CTACACGACGCTCTTCCGATCTCTAGACACCTTGGGTTGACAGACCTCGTCGGCAGCGTCAGAT
Inner Primer 30	CTACACGACGCTCTTCCGATCTTCAGTGAGGATCTACTTCGACCCATCGTCGGCAGCGTCAGAT
Inner Primer 31	CTACACGACGCTCTTCCGATCTTGCGTACAGCAATCAGTTACATTGTCGTCGGCAGCGTCAGAT
Inner Primer 32	CTACACGACGCTCTTCCGATCTCCAGTAGAAGTCCGACAACGTCATTCGTCGGCAGCGTCAGAT
Inner Primer 33	CTACACGACGCTCTTCCGATCTCAGACTTGGTACGGTTGGGTAACTTCGTCGGCAGCGTCAGAT
Inner Primer 34	CTACACGACGCTCTTCCGATCTGGACGAAGAACTCAAGTCAAAGGCTCGTCGGCAGCGTCAGAT
Inner Primer 35	CTACACGACGCTCTTCCGATCTCTACTTACGAAGCTGAGGGACTGCTCGTCGGCAGCGTCAGAT
Inner Primer 36	CTACACGACGCTCTTCCGATCTATGTCCCAGTTAGAGGAGGAAACATCGTCGGCAGCGTCAGAT
Inner Primer 37	CTACACGACGCTCTTCCGATCTGCTTGCGATTGATGCTTAGTATCATCGTCGGCAGCGTCAGAT
Inner Primer 38	CTACACGACGCTCTTCCGATCTACCACAGGAGGACGATACAGAGAATCGTCGGCAGCGTCAGAT
Inner Primer 39	CTACACGACGCTCTTCCGATCTCCACAGTGTCAACTAGAGCCTCTCTCGTCGGCAGCGTCAGAT
Inner Primer 40	CTACACGACGCTCTTCCGATCTTAGTTTGGATGACCAAGGATAGCCTCGTCGGCAGCGTCAGAT
Inner Primer 41	CTACACGACGCTCTTCCGATCTGGAGTTCGTCCAGAGAAGTACACGTCGTCGGCAGCGTCAGAT
Inner Primer 42	CTACACGACGCTCTTCCGATCTCTACGTGTAAGGCATACCTGCCAGTCGTCGGCAGCGTCAGAT
Inner Primer 43	CTACACGACGCTCTTCCGATCTCTTTCGTTGTTGACTCGACGGTAGTCGTCGGCAGCGTCAGAT
Inner Primer 44	CTACACGACGCTCTTCCGATCTAGTAGAAAGGGTTCCTTCCCACTCTCGTCGGCAGCGTCAGAT
Inner Primer 45	CTACACGACGCTCTTCCGATCTGATCCAACAGAGATGCCTTCAGTGTCGTCGGCAGCGTCAGAT
Inner Primer 46	CTACACGACGCTCTTCCGATCTGCTGTGTTCCACTTCATTCTCCTGTCGTCGGCAGCGTCAGAT
Inner Primer 47	CTACACGACGCTCTTCCGATCTGTGCAACTTTCCCACAGGTAGTTCTCGTCGGCAGCGTCAGAT
Inner Primer 48	CTACACGACGCTCTTCCGATCTCATCTGGAACGTGGTACACCTGTATCGTCGGCAGCGTCAGAT
Outer Primer 1	ATCTAAGAAACAGGATGACAGAACCCTCCTACACGACGCTCTTCCGATCT
Outer Primer 2	ATCTTACAAGCATCCCAACACTTCCACTCTACACGACGCTCTTCCGATCT
Outer Primer 3	ATCTGACCATTGTGATGAACCCTGTTGTCTACACGACGCTCTTCCGATCT
Outer Primer 4	ATCTATGCTTGTTACATCAACCCTGGACCTACACGACGCTCTTCCGATCT
Outer Primer 5	ATCTCGACCTGTTTCTCAGGGATACAACCTACACGACGCTCTTCCGATCT
Outer Primer 6	ATCTAACAACCGAACCTTTGAATCAGAACTACACGACGCTCTTCCGATCT
Outer Primer 7	ATCTTCTCGGAGATAGTTCTCACTGCTGCTACACGACGCTCTTCCGATCT
Outer Primer 8	ATCTCGGATGAACATAGGATAGCGATTCCTACACGACGCTCTTCCGATCT
Outer Primer 9	ATCTCCTCATCTTGTGAAGTTGTTTCGGCTACACGACGCTCTTCCGATCT
Outer Primer 10	ATCTACGGTATGTCGAGTTCCAGGACTACTACACGACGCTCTTCCGATCT
Outer Primer 11	ATCTTGGCTTGATCTAGGTAAGGTCGAACTACACGACGCTCTTCCGATCT
Outer Primer 12	ATCTGTAGTGGACCTAGAACCTGTGCCACTACACGACGCTCTTCCGATCT
Outer Primer 13	ATCTAACGGAGGAGTTAGTTGGATGATCCTACACGACGCTCTTCCGATCT
Outer Primer 14	ATCTAGGTGATCCCAACAAGCGTAAGTACTACACGACGCTCTTCCGATCT
Outer Primer 15	ATCTTACATGCTCCTGTTGTTAGGGAGGCTACACGACGCTCTTCCGATCT
Outer Primer 16	ATCTTCTTCTACTACCGATCCGAAGCAGCTACACGACGCTCTTCCGATCT
Outer Primer 17	ATCTACAGCATCAATGTTTGGCTAGTTGCTACACGACGCTCTTCCGATCT
Outer Primer 18	ATCTGATGTAGAGGGTACGGTTTGAGGCCTACACGACGCTCTTCCGATCT
Outer Primer 19	ATCTGGCTCCATAGGAACTCACGCTACTCTACACGACGCTCTTCCGATCT
Outer Primer 20	ATCTTTGTGAGTGGAAAGATACAGGACCCTACACGACGCTCTTCCGATCT
Outer Primer 21	ATCTAGTTTCCATCACTTCAGACTTGGGCTACACGACGCTCTTCCGATCT
Outer Primer 22	ATCTGATTGTCCTCAAACTGCCACCTACCTACACGACGCTCTTCCGATCT
Outer Primer 23	ATCTCCTGTCTGGAAGAAGAATGGACTTCTACACGACGCTCTTCCGATCT
Outer Primer 24	ATCTCTGAACGGTCATAGAGTCCACCATCTACACGACGCTCTTCCGATCT

## Sheet: bulk_NGS_ATAC-seq_primers
The PCR primers used in bulk NGS ATAC-seq
N701	CAAGCAGAAGACGGCATACGAGATTCGCCTTAGTCTCGTGGGCTCGG
N702	CAAGCAGAAGACGGCATACGAGATCTAGTACGGTCTCGTGGGCTCGG
N703	CAAGCAGAAGACGGCATACGAGATTTCTGCCTGTCTCGTGGGCTCGG
N704	CAAGCAGAAGACGGCATACGAGATGCTCAGGAGTCTCGTGGGCTCGG
N705	CAAGCAGAAGACGGCATACGAGATAGGAGTCCGTCTCGTGGGCTCGG
N706	CAAGCAGAAGACGGCATACGAGATCATGCCTAGTCTCGTGGGCTCGG
N707	CAAGCAGAAGACGGCATACGAGATGTAGAGAGGTCTCGTGGGCTCGG
N710	CAAGCAGAAGACGGCATACGAGATCAGCCTCGGTCTCGTGGGCTCGG
N711	CAAGCAGAAGACGGCATACGAGATTGCCTCTTGTCTCGTGGGCTCGG
N712	CAAGCAGAAGACGGCATACGAGATTCCTCTACGTCTCGTGGGCTCGG
N714	CAAGCAGAAGACGGCATACGAGATTCATGAGCGTCTCGTGGGCTCGG
N715	CAAGCAGAAGACGGCATACGAGATCCTGAGATGTCTCGTGGGCTCGG
N716	CAAGCAGAAGACGGCATACGAGATTAGCGAGTGTCTCGTGGGCTCGG
N718	CAAGCAGAAGACGGCATACGAGATGTAGCTCCGTCTCGTGGGCTCGG
N719	CAAGCAGAAGACGGCATACGAGATTACTACGCGTCTCGTGGGCTCGG
N720	CAAGCAGAAGACGGCATACGAGATAGGCTCCGGTCTCGTGGGCTCGG
N721	CAAGCAGAAGACGGCATACGAGATGCAGCGTAGTCTCGTGGGCTCGG
N722	CAAGCAGAAGACGGCATACGAGATCTGCGCATGTCTCGTGGGCTCGG
N723	CAAGCAGAAGACGGCATACGAGATGAGCGCTAGTCTCGTGGGCTCGG
N724	CAAGCAGAAGACGGCATACGAGATCGCTCAGTGTCTCGTGGGCTCGG
N726	CAAGCAGAAGACGGCATACGAGATGTCTTAGGGTCTCGTGGGCTCGG
N727	CAAGCAGAAGACGGCATACGAGATACTGATCGGTCTCGTGGGCTCGG
N728	CAAGCAGAAGACGGCATACGAGATTAGCTGCAGTCTCGTGGGCTCGG
N729	CAAGCAGAAGACGGCATACGAGATGACGTCGAGTCTCGTGGGCTCGG
S502	AATGATACGGCGACCACCGAGATCTACACCTCTCTATTCGTCGGCAGCGTC
S503	AATGATACGGCGACCACCGAGATCTACACTATCCTCTTCGTCGGCAGCGTC
S505	AATGATACGGCGACCACCGAGATCTACACGTAAGGAGTCGTCGGCAGCGTC
S506	AATGATACGGCGACCACCGAGATCTACACACTGCATATCGTCGGCAGCGTC
S507	AATGATACGGCGACCACCGAGATCTACACAAGGAGTATCGTCGGCAGCGTC
S508	AATGATACGGCGACCACCGAGATCTACACCTAAGCCTTCGTCGGCAGCGTC
S510	AATGATACGGCGACCACCGAGATCTACACCGTCTAATTCGTCGGCAGCGTC
S511	AATGATACGGCGACCACCGAGATCTACACTCTCTCCGTCGTCGGCAGCGTC
S513	AATGATACGGCGACCACCGAGATCTACACTCGACTAGTCGTCGGCAGCGTC
S515	AATGATACGGCGACCACCGAGATCTACACTTCTAGCTTCGTCGGCAGCGTC
S516	AATGATACGGCGACCACCGAGATCTACACCCTAGAGTTCGTCGGCAGCGTC
S517	AATGATACGGCGACCACCGAGATCTACACGCGTAAGATCGTCGGCAGCGTC
S518	AATGATACGGCGACCACCGAGATCTACACCTATTAAGTCGTCGGCAGCGTC
S520	AATGATACGGCGACCACCGAGATCTACACAAGGCTATTCGTCGGCAGCGTC
S521	AATGATACGGCGACCACCGAGATCTACACGAGCCTTATCGTCGGCAGCGTC
S522	AATGATACGGCGACCACCGAGATCTACACTTATGCGATCGTCGGCAGCGTC

## Sheet: SV_validation_primers
Primers used in PCR validation for SV related to Fig. 1i-l
Validation of 322 bp insertion(chr3:36,758,395-36,758,396)	Forward primer	GCTGGTCATCTATGTCCCCT
	Reverse primer	AGTGTCTCTCTGGCTCGTCT
Validation of 89252 bp deletion(chr10:124,952,899-125,042,153)	Forward primer(P1 in Fig.2k)	CCCTCTACCCCCTCTTTGGG
	Reverse primer(P2 in Fig.2k)	TGTTTCTTGTGCGGTTTGGC
Validation of regions across the left breakpoint of 89252 bp deletion(chr10:124,952,899-125,042,153)	Forward primer(P3 in Fig.2k)	GTTCATCTCCCTCTACCCCCT
	Reverse primer(P4 in Fig.2k)	AGTCAGTCCCTCTGTACCTCA
Validation of regions across the right breakpoint of 89252 bp deletion(chr10:124,952,899-125,042,153)	Forward primer(P5 in Fig.2k)	ACATCAGCTGCGTCATCCAA
	Reverse primer(P6 in Fig.2k)	TTGGTTGGAGTTTGGCCTGT
Primers used in PCR validation for SV related to Supplementary information, Fig. S7b
Insertion
INS_start_end_length	forward_primer	reverse_primer
INS_60594823_60594824_546	ACAAAATTCTGAAGGGCTTCCTC	GCTGTCAAAACGGAGAAGGAAC
INS_241920584_241920585_354	CCAGTGTCTGATCATCCACCAA	AAACCACCCCTCTTCTTACAGG
INS_63430881_63430882_144	CACAAGTGACTGCTAACGGAT	GGCTGAGCTTCTTTCTGGAACTT
INS_70210549_70210550_67	TCTGGCTGACAGAAAAGTGC	AGATTATAAATTGGATTGAAGCGGC
INS_6387204_6387205_55	TTGGAGGGCCCAGAAGAAAA	GGGGGCGGGACAGAGTT
INS_117502387_117502388_120	GAGGTGGCCCTGGATTTACC	TGAGCATACTTGGCCTCGTG
INS_51110330_51110331_320	TTATTGGGGAAAGCATCCAACAC	CAAAAAGCATCAAAGCTGGCCG
INS_64701856_64701857_63	TGCAGGTATTGTATCTTGGGCA	TTCTCCAAGACAACCCTTCTCAC
INS_75504607_75504608_336	CAGAAGGTCCCTTGAAAGCCA	CATGTTTCTTGTCTTGTTATCGCCA
INS_75546240_75546241_145	AGTATTTGTGCCTTTCAGTTGTCT	GCTTTCAGGTCCTCACACGA
INS_26887084_26887085_216	AGATTACACACCCGCTGCAA	GGCTGTACACCCACCCA
INS_36758395_36758396_322	CCACCAGAACAGGAAAGATGTG	CAAAGCCCCCACCCTTCAATATC
INS_72651628_72651629_254	CAGCTTCTGTTGGCTGAGGA	CAGGGTTCTGTGGGCTTCAT
INS_90194739_90194740_122	AGCACTTGTAGGTAGCTTTTTGATG	CAGACTTTGTACCCCAACAATCA
INS_125103214_125103215_81	GCCACACAACCAAACATGGG	CTTGAAAAACTGGCAGTGATGCT
INS_158473890_158473891_267	ACCTGGCCGGAGGGTTAATTTC	AAGTGGCAGTCACAGAGACATTT
INS_231202071_231202072_223	AGATTGGGCTTACGCTCTCG	TCAGTCCTCCCAGACCTAGC
INS_243998759_243998760_86	AGTAGTTGGGCCAGAGTTTTACA	TTGTGGACCAATTGGAGGATG
INS_1174124_1174125_391	CCCGGGTCTCAGCAGTCATA	CAAAGGAAGTAACCACCATCCAC
INS_41745219_41745220_114	AGAAACTGTGGGCAGTTAGGA	TCCTTTTCCAGCACAGGC
INS_43210911_43210912_279	CCATGTGGGGATTTTTCAAAGACA	GGAGGACCCCCTTCTCGAAT
INS_61680509_61680510_144	ACCTCCAGTGTATTTCCCGA	AAGCTTCATAAGACCAAAATGACA
INS_50715882_50715883_169	GTCCCTAAAAACTGCTCTGTCA	GCACTTTAAGGGCTGCAGTG
INS_96731262_96731263_141	ACTCAACTTTAGCGAGAAGCGT	TGCCTAATACAGTGTTTGCCCAC
INS_123457118_123457119_160	TGGCACCACTGCACTCTAAC	AGTGGGCACCATCCATTCTG
INS_42085942_42085943_306	CTGTGACCACGCTCTACACA	TGAGACGTTAAATGGAGATCGTT
Deletion
DEL_start_end_length	forward_primer	reverse_primer
DEL_2261934_2262005_76	GTTGCCATTGGGTTTTCTGTGTA	CTCGACGGTGCCAAATCCAG
DEL_21371269_21371440_175	CAGGGAAGGACTCGATGCAA	GCAAGGCTCATTCTTACATTGGA
DEL_36544019_36544151_132	TCTTCACTCAGCCTCCAGGG	CTCCCTGAGCCTCCATTTCC
DEL_182705544_182705726_181	AGGGTAAGTACTGTTATGTGAAACA	GCACAAACGCCATTTCTGGA
DEL_233594525_233594629_104	ACCTAGGAAACTTTTGTCTATCCC	TGCATCAACCCTTCCTTGGG
DEL_237331653_237331712_59	TGCAAACAGCTAATCCTTCTCCT	GTTAAGACTGGGTAACAGCCC
DEL_246388739_246389171_451	AGACTGCTTTGCACACGGTA	AAGACCTGGAGTTTTGCCCC
DEL_63431295_63435221_3912	TGATCACAGGTCACCGCATC	AGGCTGGAGAATCTGGGAGT
DEL_124952899_125042153_89252	GGTTATCTGGGTGGGTGGTG	CCATCTGGGTTGCAGGGAAT
DEL_45189646_45189699_53	ACATGCCCACCAACAGTGTA	ACCCATTGATTTTTGACTGCAA
DEL_99853112_99853408_299	GGAAACGGGAGTGACTTGCTA	TCATCTTACAAAGCGTTACATGCC
DEL_82471346_82471406_60	GTGCATACACAATTAGAGGCAGG	GAAACGGGGTTAGGCTCACA
DEL_52841005_52841343_335	TGCCTTATGACTTACAGGGTTGA	AGTGTTCGGTATGTGGTATGCAAT
DEL_102350704_102352732_2015	GCCACAAGCTCTTCACCTCT	TGAGGCAATGAAGCAGCAGA
DEL_224428767_224428847_291	TATGGCAGCCTGGAGAGACT	TTTGGCTTGAAGGTGGGGTT
DEL_64135127_64135388_222	AGGACCCTCTGCATTTGCTC	ACTGAGGAATCGTCTTTGGG
DEL_21111905_21112475_576	CCCTAGAAGAAAACCCAGGCA	GTTTCTGGGCCAGGCATAGT
DEL_41436322_41436646_341	CAGTTTTGGCCATTGGGAGC	AGAACGAAAGAGTCCGGCAG
DEL_138782366_138782423_56	GCTTTTCCTTGAATTCCCGCC	CAGAGGACGGATCTAGGTGAC
DEL_129398299_129398669_368	ATCTCCCAGGCTCAAGCAGT	CAGCTCTTAGCGTAGGTCAGT
DEL_129399043_129399349_305	AAGAGCTGTAAGGGCAAATGAGA	GTCTGATTAACCCAGCTGGAAATG
DEL_20868816_20869169_352	ATCTCACAGGTGTAAGGCATACAGA	TCTAGAAGCAAACGGGGTGT

## Sheet: Barcode_sequences
Sequences of barcodes used in scNanoATAC-seq
inner barcode 1	AAGAAAGTTGTCGGTGTCTTTGTG
inner barcode 2	TCGATTCCGTTTGTAGTCGTCTGT
inner barcode 3	GAGTCTTGTGTCCCAGTTACCAGG
inner barcode 4	TTCGGATTCTATCGTGTTTCCCTA
inner barcode 5	CTTGTCCAGGGTTTGTGTAACCTT
inner barcode 6	TTCTCGCAAAGGCAGAAAGTAGTC
inner barcode 7	GTGTTACCGTGGGAATGAATCCTT
inner barcode 8	TTCAGGGAACAAACCAAGTTACGT
inner barcode 9	AACTAGGCACAGCGAGTCTTGGTT
inner barcode 10	AAGCGTTGAAACCTTTGTCCTCTC
inner barcode 11	GTTTCATCTATCGGAGGGAATGGA
inner barcode 12	CAGGTAGAAAGAAGCAGAATCGGA
inner barcode 13	AGAACGACTTCCATACTCGTGTGA
inner barcode 14	AACGAGTCTCTTGGGACCCATAGA
inner barcode 15	AGGTCTACCTCGCTAACACCACTG
inner barcode 16	CGTCAACTGACAGTGGTTCGTACT
inner barcode 17	ACCCTCCAGGAAAGTACCTCTGAT
inner barcode 18	CCAAACCCAACAACCTAGATAGGC
inner barcode 19	GTTCCTCGTGCAGTGTCAAGAGAT
inner barcode 20	TTGCGTCCTGTTACGAGAACTCAT
inner barcode 21	GAGCCTCTCATTGTCCGTTCTCTA
inner barcode 22	ACCACTGCCATGTATCAAAGTACG
inner barcode 23	CTTACTACCCAGTGAACCTCCTCG
inner barcode 24	GCATAGTTCTGCATGATGGGTTAG
inner barcode 25	GTAAGTTGGGTATGCAACGCAATG
inner barcode 26	CATACAGCGACTACGCATTCTCAT
inner barcode 27	CGACGGTTAGATTCACCTCTTACA
inner barcode 28	TGAAACCTAAGAAGGCACCGTATC
inner barcode 29	CTAGACACCTTGGGTTGACAGACC
inner barcode 30	TCAGTGAGGATCTACTTCGACCCA
inner barcode 31	TGCGTACAGCAATCAGTTACATTG
inner barcode 32	CCAGTAGAAGTCCGACAACGTCAT
inner barcode 33	CAGACTTGGTACGGTTGGGTAACT
inner barcode 34	GGACGAAGAACTCAAGTCAAAGGC
inner barcode 35	CTACTTACGAAGCTGAGGGACTGC
inner barcode 36	ATGTCCCAGTTAGAGGAGGAAACA
inner barcode 37	GCTTGCGATTGATGCTTAGTATCA
inner barcode 38	ACCACAGGAGGACGATACAGAGAA
inner barcode 39	CCACAGTGTCAACTAGAGCCTCTC
inner barcode 40	TAGTTTGGATGACCAAGGATAGCC
inner barcode 41	GGAGTTCGTCCAGAGAAGTACACG
inner barcode 42	CTACGTGTAAGGCATACCTGCCAG
inner barcode 43	CTTTCGTTGTTGACTCGACGGTAG
inner barcode 44	AGTAGAAAGGGTTCCTTCCCACTC
inner barcode 45	GATCCAACAGAGATGCCTTCAGTG
inner barcode 46	GCTGTGTTCCACTTCATTCTCCTG
inner barcode 47	GTGCAACTTTCCCACAGGTAGTTC
inner barcode 48	CATCTGGAACGTGGTACACCTGTA
outer barcode 73	AAGAAACAGGATGACAGAACCCTC
outer barcode 74	TACAAGCATCCCAACACTTCCACT
outer barcode 75	GACCATTGTGATGAACCCTGTTGT
outer barcode 76	ATGCTTGTTACATCAACCCTGGAC
outer barcode 77	CGACCTGTTTCTCAGGGATACAAC
outer barcode 78	AACAACCGAACCTTTGAATCAGAA
outer barcode 79	TCTCGGAGATAGTTCTCACTGCTG
outer barcode 80	CGGATGAACATAGGATAGCGATTC
outer barcode 81	CCTCATCTTGTGAAGTTGTTTCGG
outer barcode 82	ACGGTATGTCGAGTTCCAGGACTA
outer barcode 83	TGGCTTGATCTAGGTAAGGTCGAA
outer barcode 84	GTAGTGGACCTAGAACCTGTGCCA
outer barcode 85	AACGGAGGAGTTAGTTGGATGATC
outer barcode 86	AGGTGATCCCAACAAGCGTAAGTA
outer barcode 87	TACATGCTCCTGTTGTTAGGGAGG
outer barcode 88	TCTTCTACTACCGATCCGAAGCAG
outer barcode 89	ACAGCATCAATGTTTGGCTAGTTG
outer barcode 90	GATGTAGAGGGTACGGTTTGAGGC
outer barcode 91	GGCTCCATAGGAACTCACGCTACT
outer barcode 92	TTGTGAGTGGAAAGATACAGGACC
outer barcode 93	AGTTTCCATCACTTCAGACTTGGG
outer barcode 94	GATTGTCCTCAAACTGCCACCTAC
outer barcode 95	CCTGTCTGGAAGAAGAATGGACTT
outer barcode 96	CTGAACGGTCATAGAGTCCACCAT
